# Supplementary material for: Gene losses may contribute to subterranean adaptations in naked mole-rat and blind mole-rat
Source: BMC Biol. 2022 Feb 17;20:44. doi: 10.1186/s12915-022-01243-0 (PMC8851862; doi:10.1186/s12915-022-01243-0)
Supplement: Supplementary file 2 — Additional file 2: Table S1. Gene losses identified in each species. [file 12915_2022_1243_MOESM2_ESM.xlsx]

## Sheet: NMRs
Table S1. Gene losses identified in each species.
Mouse ortholog ID	Gene	Genomic position	Strand	dN/dS (Foreground)	dN/dS (Background)	K value	P value	Previous reports
ENSMUSG00000074340	OVGP1	JH602085.1:7138163-7149464	-	0.6065	0.1443	0.15	0.0012
ENSMUSG00000000934	TOP1MT	JH602048.1:13421430-13439527	+	17.6767	0.0696	0.00	0.0000
ENSMUSG00000052974	CYP2F2	JH602238.1:695378-733555	-	10000.0000	0.0955	0.26	0.0000
ENSMUSG00000003477	INMT	JH602052.1:67235-77218	+	10000.0000	0.1889	0.30	0.0284
ENSMUSG00000024002	BRD4	JH602214.1:2348221-2380588	-	0.0567	0.0468	0.93	0.4852
ENSMUSG00000004798	ULK2	JH602162.1:6354678-6447750	+	10000.0000	0.0808	0.53	0.0104
ENSMUSG00000005131	4930550C14RIK	JH602097.1:3107492-3145261	-	0.3090	0.1768	0.59	0.3005
ENSMUSG00000005682	PAN2	JH602115.1:11669908-11686074	+	0.0741	0.0343	0.71	0.0516
ENSMUSG00000007908	HMGCLL1	JH602163.1:2914907-3104723	-	0.3725	0.1037	0.00	0.0448
ENSMUSG00000027579	SRMS	JH602054.1:29186697-29202315	-	10000.0000	0.0655	0.25	0.0000
ENSMUSG00000018907	ALOX12E	JH602099.1:9415054-9554320	+	10000.0000	0.1903	0.03	0.0111
ENSMUSG00000019732	CALR3	JH602221.1:949810-960353	+	11.7610	0.0998	0.17	0.0001
ENSMUSG00000019845	TUBE1	JH602057.1:29977572-29989630	+	10000.0000	0.0983	0.07	0.0000
ENSMUSG00000019893	ROS1	JH602111.1:12352595-12448795	+	10000.0000	0.1907	0.78	0.1298
ENSMUSG00000020131	PCSK4	JH602141.1:7209037-7215405	+	0.2502	0.0794	0.29	0.0000
ENSMUSG00000020639	PFN4	JH602051.1:6419210-6423981	-	0.3402	0.1843	0.60	0.2937
ENSMUSG00000021056	TEX21	JH602047.1:36665928-36694834	+	0.7167	0.4253	0.29	0.1433
ENSMUSG00000021567	NKD2	JH602064.1:502918-506021	+	0.3531	0.0352	0.19	0.0001
ENSMUSG00000021675	F2RL2	JH602182.1:1073653-1074523	-	1.0579	0.1712	0.00	0.0383
ENSMUSG00000022130	TGDS	JH602192.1:1366160-1384601	-	0.2039	0.0804	0.53	0.0040
ENSMUSG00000022249	TTC23L	JH602072.1:20028811-20049773	-	0.7027	0.2776	0.17	0.2366
ENSMUSG00000072664	UGT3A1	JH602072.1:18982659-19005695	+	10000.0000	0.2397	0.41	0.0075
ENSMUSG00000022657	CD96	JH602044.1:36956172-37060163	-	1.1705	0.7131	0.00	0.1158
ENSMUSG00000022768	CCDC116	JH602060.1:1187499-1486024	+	0.6734	0.2987	0.11	0.0294
ENSMUSG00000023151	LRRC69	JH602057.1:795387-871407	-	0.9733	0.3425	0.00	0.1245	Kim et al., 2011
ENSMUSG00000024081	CEBPZ	JH602051.1:18819431-18836468	-	10000.0000	0.1535	0.10	0.0005
ENSMUSG00000024209	1700061G19RIK	JH602141.1:4116626-4125456	-	9931.2294	0.1611	0.04	0.0007
ENSMUSG00000024992	PDE6C	JH602050.1:4810806-4867367	+	10000.0000	0.1032	0.46	0.0000	Emerling et al., 2014; Emerling, 2018; Emerling et al., 2015
ENSMUSG00000025257	RIBC1	JH602222.1:673541-681417	+	3.3329	0.2507	0.00	0.0132
ENSMUSG00000026095	ASNSD1	JH602118.1:363350-383748	+	10000.0000	0.2487	0.25	0.0007
ENSMUSG00000026646	SUV39H2	JH602118.1:597409-616784	-	0.1765	0.1261	0.81	0.3672
ENSMUSG00000026829	GBGT1	JH602073.1:3329077-3334750	+	0.3371	0.0842	0.02	0.0367
ENSMUSG00000026969	FAM166A	JH602073.1:711349-715021	+	10000.0000	0.1158	0.61	0.0851
ENSMUSG00000027380	ACOXL	JH602062.1:1131009-1479554	-	4.4969	0.0950	0.09	0.0456
ENSMUSG00000027939	NUP210L	JH602198.1:3023011-3233877	+	9129.2708	0.1323	0.33	0.0000
ENSMUSG00000028959	FASTK	JH602113.1:5489486-5545186	+	0.6203	0.1764	0.25	0.0011	Kim et al., 2011
ENSMUSG00000029370	RASSF6	JH602048.1:33870490-33899296	+	0.3572	0.1209	0.29	0.2074
ENSMUSG00000029499	PXMP2	JH602060.1:28068776-28074745	+	0.2185	0.1146	0.50	0.2325
ENSMUSG00000029679	HYAL6	JH602096.1:12081921-12185076	-	10000.0000	0.1623	0.02	0.0006
ENSMUSG00000029828	4921507P07RIK	JH602052.1:4983877-5386768	+	10000.0000	0.2946	0.54	0.1411
ENSMUSG00000031160	ERAS	JH602206.1:430877-632052	+	0.3061	0.1382	0.06	0.0004
ENSMUSG00000031220	AWAT2	JH602204.1:50483-53003	+	10000.0000	0.2365	0.00	0.0002	Lopes-Marques et al., 2019
ENSMUSG00000031224	MAGEE2	JH602149.1:5040962-5042240	+	24.3953	0.1726	0.00	0.0000
ENSMUSG00000031303	MAP3K15	JH602142.1:4169801-4318496	-	9789.9099	0.1640	0.00	0.0000
ENSMUSG00000040197	CD209E	JH602141.1:799912-802535	-	0.3595	0.3359	0.88	0.8139
ENSMUSG00000032098	TREH	JH602097.1:14064537-14077320	-	0.3159	0.2146	0.01	0.2213
ENSMUSG00000040298	BTBD16	JH602050.1:24398219-24455696	-	10000.0000	0.2912	0.00	0.1836
ENSMUSG00000035211	XRRA1	JH602130.1:2181901-2268472	+	10000.0000	0.2488	0.49	0.0069	Kim et al., 2011
ENSMUSG00000022155	MROH2B	JH602072.1:13906288-13981642	+	0.4240	0.1956	0.15	0.0596
ENSMUSG00000040121	REP15	JH602248.1:390665-391272	-	21.9259	0.1493	0.88	0.6928	Kim et al., 2011
ENSMUSG00000042353	FREM3	JH602166.1:2999478-3062351	-	10000.0000	0.2491	0.15	0.0000
ENSMUSG00000035528	NPFFR2	JH602203.1:3562946-3581066	+	25.0661	0.0792	0.39	0.0056
ENSMUSG00000039720	GOT1L1	JH602093.1:5681820-5685455	+	0.6558	0.2486	0.11	0.0082
ENSMUSG00000033166	DIS3	JH602064.1:27760776-27785610	+	10000.0000	0.0627	0.69	0.0029
ENSMUSG00000042410	AGPS	JH602100.1:14517677-14655650	+	0.1405	0.1089	0.38	0.5516
ENSMUSG00000038217	TLCD2	JH602099.1:4413913-4415260	-	1.2344	0.2337	0.00	0.0041
ENSMUSG00000038209	ITLN1	JH602107.1:122824-434078	+	10000.0000	0.1471	0.15	0.0000
ENSMUSG00000036833	PNPLA7	JH602073.1:521770-575023	+	10000.0000	0.0860	0.33	0.0000
ENSMUSG00000042282	GUCY2F	JH602116.1:6510288-6683043	+	10000.0000	0.0841	0.22	0.0000	Emerling et al., 2014; Emerling, 2018
ENSMUSG00000020712	TCAM1	JH602162.1:1383087-1388928	+	0.9931	0.2595	0.19	0.0333
ENSMUSG00000042179	PNLIPRP1	JH602050.1:29952100-29982737	-	0.4858	0.1408	0.25	0.0000
ENSMUSG00000090173	FBXW10	JH602190.1:3633704-3675366	-	18.4902	0.1243	0.00	0.1967
ENSMUSG00000072791	ABCB5	JH602052.1:9817095-9968449	-	9799.9183	0.1381	0.43	0.0006
ENSMUSG00000039179	TEKT5	JH602137.1:7966561-8010592	-	0.4662	0.1396	0.08	0.0005
ENSMUSG00000041702	BTBD7	JH602047.1:9665089-9714685	-	83.2723	0.0655	0.45	0.0008
ENSMUSG00000037801	IQCH	JH602094.1:5533168-5734215	-	9935.8169	0.2357	0.75	0.1393
ENSMUSG00000040592	CD79B	JH602162.1:1429915-1432955	-	0.2892	0.2069	0.13	0.1321
ENSMUSG00000031651	TRIML1	JH602082.1:19097452-19102841	+	0.2753	0.1582	0.60	0.0672	Kim et al., 2011
ENSMUSG00000047518	SLFNL1	JH602205.1:425459-429191	-	0.2024	0.1344	0.73	0.1264
ENSMUSG00000050103	AGMO	JH602052.1:14725530-14774471	+	1.0055	0.1573	0.00	0.0083
ENSMUSG00000044265	OLFM5	JH602130.1:6952096-6959469	-	0.3540	0.1839	0.59	0.1921
ENSMUSG00000022516	NUDT16L1	JH602137.1:2476256-2477422	+	10000.0000	0.0129	0.18	0.0000
ENSMUSG00000046049	RP1L1	JH602071.1:24483895-24494448	-	0.4520	0.1384	0.33	0.0303	Emerling et al., 2014
ENSMUSG00000043418	LRIT2	JH602154.1:2805129-2808596	+	0.4705	0.3348	0.53	0.3066
ENSMUSG00000044957	PP2D1	JH602134.1:5313223-5335009	-	10000.0000	0.2093	0.05	0.0014
ENSMUSG00000046755	KIF2B	JH602108.1:9359209-9360902	+	10000.0000	0.1305	0.36	0.0000
ENSMUSG00000048400	PRSS54	JH602059.1:27942210-27954364	+	0.6744	0.4294	0.29	0.1339
ENSMUSG00000051582	OTUD6A	JH602216.1:27391-27993	-	10000.0000	0.0851	0.96	0.7976
ENSMUSG00000050217	LGSN	JH602066.1:21650658-21674759	-	0.3115	0.0885	0.59	0.0080
ENSMUSG00000063681	CRB1	JH602111.1:2892217-3066468	-	0.4336	0.2960	0.53	0.2976	Kim et al., 2011; Emerling et al., 2014
ENSMUSG00000038775	VILL	JH602086.1:20130904-20143990	-	10000.0000	0.1815	0.08	0.0000
ENSMUSG00000051056	GJA10	JH602112.1:4278133-4279588	-	0.4206	0.0394	0.04	0.0007	Kim et al., 2011; Emerling, 2018
ENSMUSG00000055643	4931431F19RIK	JH602130.1:6931771-6932874	-	10000.0000	0.1835	0.89	0.8111
ENSMUSG00000045467	TTLL13	JH602081.1:17221809-17263233	+	0.3095	0.1435	0.59	0.0128	Kim et al., 2011
ENSMUSG00000055882	ABHD16B	JH602054.1:29488698-29490092	+	10000.0000	0.0675	0.19	0.0000
ENSMUSG00000031637	LRP2BP	JH602082.1:16223897-16240720	-	0.5130	0.1519	0.11	0.0017
ENSMUSG00000028801	STPG1	JH602077.1:8789311-8820563	-	0.4721	0.2266	0.46	0.0758
ENSMUSG00000052221	PPP1R36	JH602047.1:9004337-36470397	-	0.3475	0.1974	0.00	0.2513
ENSMUSG00000054764	MTNR1A	JH602082.1:17320110-17355099	-	0.2187	0.1067	0.74	0.1888	Kim et al., 2011; Emerling et al., 2021
ENSMUSG00000038624	NEPN	JH602111.1:12167152-12179371	-	10000.0000	0.1653	0.20	0.0000
ENSMUSG00000040086	TNNI3K	JH602055.1:22182053-22423673	-	444.1483	0.0526	0.44	0.1470	Kim et al., 2011; Gan et al., 2019
ENSMUSG00000023175	BSG	JH602141.1:7913859-7920804	-	10000.0000	0.1941	0.93	0.7350
ENSMUSG00000036964	TRIM17	JH602250.1:1101433-1115292	-	0.2232	0.1446	0.69	0.1338	Kim et al., 2011
ENSMUSG00000052609	PLEKHG3	JH602047.1:36274665-36288875	-	10000.0000	0.1370	0.81	0.2305
ENSMUSG00000041926	RNPEP	JH602120.1:8735152-8754191	-	10000.0000	0.0952	0.10	0.0000
ENSMUSG00000009145	DQX1	JH602062.1:28987818-29109791	+	10000.0000	0.1611	0.18	0.0015
ENSMUSG00000058252	TCP11X2	JH602067.1:22278356-22282744	+	0.3153	0.1706	0.41	0.0474
ENSMUSG00000037363	LETM2	JH602093.1:5216694-5232191	-	899.0927	0.1045	0.80	0.3143
ENSMUSG00000021068	NIN	JH602044.1:18106376-18192388	+	10000.0000	0.2272	0.81	0.1769
ENSMUSG00000067206	LRRC66	JH602074.1:17693957-17735715	+	10000.0000	0.5500	0.00	0.2459
ENSMUSG00000072770	ACRBP	JH602173.1:3338708-3352042	-	10000.0000	0.1395	0.76	0.1463
ENSMUSG00000052496	PKDREJ	JH602065.1:3627250-3633695	+	10000.0000	0.3081	0.27	0.0000
ENSMUSG00000071311	GPR31B	JH602098.1:12157176-12157891	+	10000.0000	0.1263	0.00	0.0071
ENSMUSG00000068328	AUP1	JH602062.1:28983802-28986637	+	0.2387	0.1108	0.00	0.1016	Kim et al., 2011
ENSMUSG00000069706	TAAR5	JH602265.1:748649-815363	+	0.3367	0.1483	0.48	0.0105
ENSMUSG00000069922	CES3A	JH602059.1:19304139-19332966	-	0.6592	0.3149	0.17	0.0191
ENSMUSG00000062783	CSPRS	JH602156.1:3867427-3868272	+	0.5725	0.3392	0.44	0.2458
ENSMUSG00000070332	TRIM80	JH602114.1:4887693-4892755	+	0.6347	0.1836	0.27	0.0097
ENSMUSG00000023393	SLC17A9	JH602054.1:28720090-28725838	+	10000.0000	0.1046	0.15	0.0000
ENSMUSG00000030344	AKAP3	JH602173.1:1684623-1695668	-	10000.0000	0.1611	0.16	0.0076
ENSMUSG00000069170	ADGRV1	JH602056.1:9849954-10292198	+	0.2382	0.1797	0.93	0.6054	Emerling, 2018
ENSMUSG00000020600	SLC7A15	JH602051.1:3075201-3081448	+	76.2719	0.1960	0.68	0.3269
ENSMUSG00000045631	TMPRSS12	JH602129.1:1491909-1520368	-	111.3605	0.2879	0.60	0.2123
ENSMUSG00000072969	ARMCX5	JH602347.1:146263-147492	-	0.7492	0.3687	0.37	0.2549
ENSMUSG00000020230	PRMT2	JH602058.1:31690385-31709015	+	0.1331	0.0590	0.76	0.2174
ENSMUSG00000059022	KCP	JH602096.1:7291083-7319222	+	10000.0000	0.1678	0.38	0.0000
ENSMUSG00000076434	WFDC3	JH602103.1:8791869-8800103	+	0.6844	0.5233	0.30	0.7626
ENSMUSG00000028957	PER3	JH602131.1:3970842-4007270	-	0.5160	0.1956	0.08	0.1194
ENSMUSG00000018776	SLC35G3	JH602099.1:10095235-10096243	+	0.3503	0.1412	0.33	0.0039
ENSMUSG00000038745	NLRP6	JH602079.1:22144316-22148464	-	0.2010	0.1825	0.64	0.2484
ENSMUSG00000031026	TRIM66	JH602079.1:779292-824022	-	0.2383	0.1687	0.84	0.3079
ENSMUSG00000044165	BCL2L15	JH602085.1:9557432-9561234	-	0.6088	0.5602	0.10	0.1774
ENSMUSG00000028533	IZUMO3	JH602049.1:28595921-28598233	-	10000.0000	0.3672	0.00	0.0217
ENSMUSG00000028457	ATP8B5	JH602228.1:569924-630753	+	10000.0000	0.1580	0.32	0.1043
ENSMUSG00000062028	IRGC1	JH602220.1:1229696-1231051	+	0.3654	0.0603	0.20	0.0007
ENSMUSG00000020807	4933427D14RIK	JH602099.1:7404071-7467226	+	10000.0000	0.3361	0.91	1.0000
ENSMUSG00000070390	NLRP1B	JH602099.1:9318160-9349402	-	256.0673	0.2326	0.17	0.0082
ENSMUSG00000019102	ALDH3A1	JH602162.1:5975132-5980837	-	10000.0000	0.1314	0.60	0.1095
ENSMUSG00000034416	PKD1L2	JH602059.1:6194362-6259363	+	10000.0000	0.0955	0.49	0.0032
ENSMUSG00000078907	FAM186B	JH602129.1:2644536-2660687	+	10000.0000	0.3414	0.18	0.0979
ENSMUSG00000022388	TTLL8	JH602065.1:677130-691123	+	22.7810	0.0685	0.03	0.0015
ENSMUSG00000021185	9030617O03RIK	JH602047.1:11375186-11417330	-	10000.0000	0.2684	0.04	0.0025
ENSMUSG00000027209	FAM227B	JH602044.1:10388862-10527815	+	10000.0000	0.3421	0.78	0.7093
ENSMUSG00000007827	ANKRD26	JH602124.1:11173290-11282295	-	10000.0000	0.2599	0.35	0.0073
ENSMUSG00000060890	ARR3	JH602216.1:240458-253467	+	0.6985	0.1393	0.12	0.0004	Emerling et al., 2014; Emerling, 2018
ENSMUSG00000032806	SLC10A3	JH602259.1:959054-960394	-	0.3864	0.1213	0.44	0.0006
ENSMUSG00000074991	GABRR3	JH602102.1:10446086-10490551	-	10000.0000	0.0533	0.16	0.0000
ENSMUSG00000079722	TTLL2	JH602098.1:12099757-12100438	+	10000.0000	0.0604	0.99	0.9679
ENSMUSG00000084174	SYCN	JH602107.1:12519201-12519561	-	0.2178	0.1829	0.24	0.3731
ENSMUSG00000041849	CARD6	JH602072.1:14104986-14114374	-	18.6344	0.1374	0.73	0.3999
ENSMUSG00000054280	PRR14L	JH602060.1:8093703-8150623	-	10000.0000	0.5898	0.61	0.1962
ENSMUSG00000029352	CRYBB3	JH602060.1:1888106-1893334	-	0.3456	0.0855	0.41	0.0130	Kim et al., 2011; Emerling, 2018
ENSMUSG00000073436	EME2	JH602226.1:476241-478934	-	8.1288	0.1739	0.11	0.3092
ENSMUSG00000022441	EFCAB6	JH602065.1:5338312-5549696	+	9812.8163	0.1287	0.55	0.2453
ENSMUSG00000016262	SERTAD4	JH602120.1:1753259-1757040	-	0.2450	0.1087	0.63	0.2778
ENSMUSG00000057173	RFX8	JH602062.1:6077957-6134381	-	1.1432	0.2182	0.00	0.0001
ENSMUSG00000078627	MARCH10	JH602162.1:224582-316789	-	10000.0000	0.4514	0.98	0.9525
ENSMUSG00000036872	ABCC12	JH602227.1:1732063-1795027	-	10000.0000	0.1374	0.36	0.0000
ENSMUSG00000060560	CES4A	JH602059.1:19284551-19294232	-	0.5897	0.2346	0.32	0.0080
ENSMUSG00000029207	APBB2	JH602074.1:26114451-26262383	+	0.1465	0.0357	0.55	0.0270
ENSMUSG00000032295	MAN2C1	JH602207.1:288016-298079	-	0.1608	0.1134	0.81	0.1958
ENSMUSG00000091155	SERPINE3	JH602061.1:2833751-2860303	-	56.7132	0.2156	0.08	0.0323
ENSMUSG00000039742	FAM71F1	JH602096.1:7460122-7477330	-	0.3952	0.2245	0.21	0.3324
ENSMUSG00000023979	GUCA1B	JH602067.1:17083556-17085797	+	10000.0000	0.0324	0.00	0.0000	Kim et al., 2011; Emerling et al., 2014; Emerling, 2018
ENSMUSG00000014503	PKD2L2	JH602056.1:30746883-30771263	+	10000.0000	0.1238	0.01	0.0000
ENSMUSG00000033794	LPCAT2B	JH602055.1:5690757-5691859	-	9244.9881	0.0822	0.09	0.0006
ENSMUSG00000071636	RIMBP3	JH602060.1:1110972-1115858	-	10000.0000	0.2603	0.34	0.0011
ENSMUSG00000043015	NEMP2	JH602167.1:5542810-5557968	+	82.3365	0.2195	0.29	0.2913
ENSMUSG00000030688	STARD10	JH602130.1:4175940-4198598	+	0.0344	0.0171	0.69	0.3218
ENSMUSG00000029797	SSPO	JH602113.1:6197295-6242790	-	9921.8314	0.2150	0.56	0.0000	Kim et al., 2011
ENSMUSG00000052955	CPVL	JH602052.1:1512345-1625428	+	0.2946	0.2848	0.08	1.0000
ENSMUSG00000038045	SULT6B1	JH602051.1:18784260-18808364	-	0.3339	0.1897	0.59	0.1748	Kim et al., 2011
ENSMUSG00000038518	JARID2	JH602069.1:10933759-11199077	-	9772.9380	0.0739	0.77	0.0365
ENSMUSG00000030994	D7ERTD443E	JH602050.1:20541742-20612821	+	10000.0000	0.3976	0.32	0.3632
ENSMUSG00000049871	NLRC3	JH602137.1:1357332-1375442	-	10000.0000	0.1771	0.57	0.0274
ENSMUSG00000070683	LACTBL1	JH602077.1:7617609-7631552	-	10000.0000	0.0836	0.43	0.0037	Kim et al., 2011
ENSMUSG00000050901	MTNR1B	JH602048.1:37679040-37689792	+	10000.0000	0.1515	0.11	0.0000	Kim et al., 2011; Emerling et al.,2021

## Sheet: BMRs
Mouse ortholog ID	Gene	Genomic position	Strand	dN/dS (Foreground)	dN/dS (Background)	K value	P value	Previous reports
ENSMUSG00000020622	NT5C1B	KL205458.1:1197863-1214368	-	0.0777	0.0550	0.72	0.3096
ENSMUSG00000003477	INMT	KL199542.1:302997-308147	-	10000.0000	0.1495	0.40	0.0092
ENSMUSG00000005202	SHBG	KL204953.1:8413289-8416439	-	10000.0000	0.3065	0.15	0.2246
ENSMUSG00000005232	G6PC2	KL201583.1:1223613-1230780	-	10000.0000	0.0911	0.46	0.0105	Fang et al., 2014
ENSMUSG00000006191	CDKAL1	KL199329.1:1515102-2142226	-	10000.0000	0.0497	0.75	0.1465	Fang et al., 2014
ENSMUSG00000007907	CABS1	KL198748.1:1548841-1549859	-	10000.0000	0.3282	0.61	0.1456
ENSMUSG00000039013	SIGLECF	KL202907.1:2733402-3120333	+	9129.2708	0.3630	0.82	0.6977
ENSMUSG00000014747	ANKRD53	KL205471.1:279250-289739	+	10000.0000	0.3308	0.84	0.5586	Fang et al., 2014
ENSMUSG00000020912	KRT12	KL201172.1:325537-377845	-	10000.0000	0.1178	0.46	0.0217
ENSMUSG00000018919	TM4SF5	KL204953.1:9584351-9590598	+	10000.0000	0.1079	0.39	0.0079	Fang et al., 2014
ENSMUSG00000018925	HEATR9	KL203514.1:726931-737404	+	10000.0000	0.3825	0.37	0.0693
ENSMUSG00000019867	GJE1	KL200112.1:2970334-2972014	-	0.2818	0.0952	0.43	0.0358
ENSMUSG00000049491	SLC36A3	KL204299.1:1083256-1121168	+	10000.0000	0.1246	0.52	0.0049	Fang et al., 2014
ENSMUSG00000021048	MTHFD1	KL204383.1:19526-101082	+	10000.0000	0.0612	0.70	0.0716	Fang et al., 2014
ENSMUSG00000021718	4933425L06RIK	KL199246.1:1109730-1149615	+	0.3673	0.2263	0.67	0.3922
ENSMUSG00000021804	RGR	KL201244.1:348372-359257	-	0.2304	0.2060	0.84	0.7405	Fang et al., 2014
ENSMUSG00000022366	SLC22A22	KL201639.1:7521533-7638715	-	10000.0000	0.2455	0.53	0.0180
ENSMUSG00000024227	PDZPH1	KL201643.1:6167659-6287431	+	0.3271	0.1780	0.00	0.0720
ENSMUSG00000024730	MS4A8A	KL202113.1:435085-445773	+	0.5572	0.2456	0.11	0.1349
ENSMUSG00000024815	TRPD52L3	KL200347.1:2496577-2497236	-	0.4946	0.2165	0.42	0.1285
ENSMUSG00000025350	RDH5	KL201796.1:233414-241896	-	10000.0000	0.1540	0.64	0.1170	Fang et al., 2014
ENSMUSG00000059834	SCLT1	KL198793.1:17595-239405	+	10000.0000	0.2253	0.32	0.2962
ENSMUSG00000026125	PRSS39	KL203110.1:2598423-2602176	+	72.9518	0.3570	0.00	0.0001
ENSMUSG00000026285	PDCD1	KL199867.1:3000024-3011092	-	60.5787	0.2680	0.42	0.3670
ENSMUSG00000026548	SLAMF9	KL202121.1:1015046-1016547	+	10000.0000	0.4626	0.45	0.0994
ENSMUSG00000026774	4931423N10RIK	KL200487.1:6049411-6070446	+	15.6769	0.0586	0.87	1.0000
ENSMUSG00000026938	FCNA	KL202400.1:321107-324324	-	0.3656	0.1844	0.13	0.0013
ENSMUSG00000028416	BAG1	KL202459.1:2283330-2297219	+	10000.0000	0.1679	0.63	0.1792	Fang et al., 2014
ENSMUSG00000028441	1110017D15RIK	KL202459.1:1576423-1593399	+	0.5345	0.1562	0.31	0.0069
ENSMUSG00000029343	CRYBB1	KL203718.1:465552-473202	-	0.3089	0.1150	0.34	0.0031	Fang et al., 2014
ENSMUSG00000029410	PPEF2	KL202666.1:2742314-2777584	-	10000.0000	0.1027	0.48	0.0002	Fang et al., 2014
ENSMUSG00000029463	FAM216A	KL201849.1:4346271-4354070	+	0.9039	0.3973	0.12	0.1905
ENSMUSG00000029561	OASL2	KL198941.1:1152947-1201230	-	10000.0000	0.1952	0.71	0.2027
ENSMUSG00000029798	HERC6	KL202846.1:9113963-9201106	+	9632.5107	0.3293	0.11	0.1045	Fang et al., 2014
ENSMUSG00000030402	PPM1N	KL204348.1:1685896-1688925	+	10000.0000	0.1100	0.74	0.2962	Fang et al., 2014
ENSMUSG00000030877	MFSD13B	KL202716.1:1342937-1404260	-	10000.0000	0.3750	0.41	0.3879
ENSMUSG00000031535	DKK4	KL205461.1:414135-417898	+	10000.0000	0.1845	0.07	0.0430	Fang et al., 2014
ENSMUSG00000032401	LCTL	KL201351.1:6945141-6969462	-	0.3867	0.1632	0.23	0.1745
ENSMUSG00000032419	TBX18	KL199932.1:122802-148178	+	10000.0000	0.0513	0.00	0.0654
ENSMUSG00000032491	NRADD	KL198795.1:877703-878488	+	0.4045	0.2904	0.20	0.5430
ENSMUSG00000034117	PTGDR2	KL202113.1:599506-600591	-	10000.0000	0.0775	0.38	0.0076
ENSMUSG00000036770	STPG3	KL200379.1:754387-756085	-	0.3305	0.1842	0.00	0.1919
ENSMUSG00000021572	CEP72	KL204439.1:394470-444034	+	10000.0000	0.2986	0.24	0.0426	Fang et al., 2014
ENSMUSG00000034768	ASB16	KL201675.1:753052-762776	+	90.8074	0.0931	0.43	0.0681	Fang et al., 2014
ENSMUSG00000035032	NEK11	KL205479.1:1378676-1709640	-	0.8755	0.4111	0.08	0.0666
ENSMUSG00000040740	SLC25A34	KL205199.1:953775-956703	-	0.2200	0.1334	0.54	0.0795	Fang et al., 2014
ENSMUSG00000041534	RBP3	KL201004.1:4007095-4015116	+	10000.0000	0.0705	0.66	0.0005	Emerling et al., 2014; Fang et al., 2014
ENSMUSG00000044664	PRSS42	KL198795.1:694154-698373	-	0.5064	0.2374	0.00	0.2668
ENSMUSG00000038997	ASB17	KL203638.1:2628092-2641984	+	10000.0000	0.1334	0.25	0.0235	Fang et al., 2014
ENSMUSG00000024207	ACSBG2	KL201457.1:888022-907548	+	10000.0000	0.1034	0.82	0.5925	Fang et al., 2014
ENSMUSG00000038217	TLCD2	KL199813.1:2535647-3210370	-	10000.0000	0.2850	0.17	0.3805	Fang et al., 2014
ENSMUSG00000033501	CRYGS	KL205344.1:939435-940484	-	0.3230	0.1061	0.46	0.0093	Fang et al., 2014
ENSMUSG00000035486	PLK5	KL201457.1:3204746-3213978	-	18.2366	0.0570	0.60	0.1347
ENSMUSG00000042385	GZMK	KL202042.1:2376764-2386764	-	0.5825	0.2485	0.32	0.0339
ENSMUSG00000042282	GUCY2F	KL204493.1:2633849-2734190	+	10000.0000	0.1362	0.15	0.0001	Fang et al., 2014
ENSMUSG00000041460	CACNA2D4	KL201909.1:1826251-1934032	-	10000.0000	0.0852	0.58	0.0013	Fang et al., 2014
ENSMUSG00000038044	CCT8L1	KL203302.1:1927706-1936108	+	10000.0000	0.2160	0.30	0.0108
ENSMUSG00000072791	ABCB5	KL202281.1:47602-179708	+	10000.0000	0.1736	0.51	0.0006	Fang et al., 2014
ENSMUSG00000049908	GJA8	KL199548.1:854454-855775	+	10000.0000	0.0449	0.45	0.0000	Fang et al., 2014
ENSMUSG00000050685	CCDC54	KL202262.1:723784-724756	+	10000.0000	0.3879	0.14	0.3995	Fang et al., 2014
ENSMUSG00000048065	CYB5R2	KL204256.1:1377083-1384896	-	10000.0000	0.1507	0.61	0.1089
ENSMUSG00000042155	KLHL23	KL201583.1:418295-426233	-	10000.0000	0.0224	0.48	0.0084
ENSMUSG00000079470	UTP14B	KL205487.1:9258594-9260758	+	10000.0000	0.2431	0.03	0.0000
ENSMUSG00000046957	SPZ1	KL204509.1:5242752-5243207	-	0.5537	0.3595	0.44	0.4095
ENSMUSG00000046049	RP1L1	KL199699.1:1281580-1296152	+	0.3078	0.1639	0.59	0.2681
ENSMUSG00000051413	PLAGL2	KL199962.1:70714-76888	+	0.1097	0.0391	0.68	0.0370
ENSMUSG00000050174	NUDT6	KL203762.1:598017-636723	+	0.3825	0.1657	0.45	0.0382	Fang et al., 2014
ENSMUSG00000051437	UBQLNL	KL200242.1:1067559-1072602	-	10000.0000	0.1672	0.22	0.0063
ENSMUSG00000043418	LRIT2	KL201244.1:381250-385396	+	10000.0000	0.3241	0.36	0.3603	Fang et al., 2014
ENSMUSG00000049741	RXFP4	KL199226.1:2722093-2723063	-	9812.8163	0.0837	0.49	0.0422	Fang et al., 2014
ENSMUSG00000050641	BC048562	KL204508.1:1483574-1506615	+	0.3436	0.2784	0.84	0.5672
ENSMUSG00000050217	LGSN	KL204101.1:800407-815618	+	10000.0000	0.1396	0.69	0.0319	Fang et al., 2014
ENSMUSG00000026839	UPP2	KL202461.1:183292-225520	+	10000.0000	0.0930	0.76	0.2304	Fang et al., 2014
ENSMUSG00000063681	CRB1	KL200159.1:1537-57630	+	10000.0000	0.3068	0.18	0.0021
ENSMUSG00000046743	FAT4	KL200190.1:502050-664984	+	10000.0000	0.0559	0.85	0.1267
ENSMUSG00000041679	LRRC29	KL201825.1:827962-830242	+	0.4942	0.2264	0.00	0.1629
ENSMUSG00000033825	TPSB2	KL204999.1:853758-1159143	-	0.2316	0.2078	0.69	0.5511
ENSMUSG00000053375	ATP6V1E2	KL205289.1:11683192-11683865	+	10000.0000	0.1570	0.32	0.2631	Fang et al., 2014
ENSMUSG00000054362	LEXM	KL200742.1:2181455-2214828	-	10000.0000	0.2088	0.16	0.0002
ENSMUSG00000047034	ANKRD33	KL201938.1:1046753-1048512	-	10000.0000	0.1327	0.28	0.0135	Fang et al., 2014
ENSMUSG00000053965	PDE5A	KL203028.1:1844380-1983124	-	10000.0000	0.0531	0.84	0.2033	Fang et al., 2014
ENSMUSG00000059434	GCKR	KL201147.1:1879977-1891712	+	10000.0000	0.0919	0.22	0.0000
ENSMUSG00000036964	TRIM17	KL199407.1:357812-379395	+	8675.9956	0.1031	0.72	0.1214
ENSMUSG00000044937	TTC41	KL202582.1:7709079-7782774	+	0.3318	0.3071	0.76	0.7837
ENSMUSG00000058398	PRSS43	KL198795.1:503846-667870	-	10000.0000	0.3841	0.75	0.6393
ENSMUSG00000000724	CRYBA1	KL199813.1:479306-485515	+	10000.0000	0.0394	0.06	0.0000	Fang et al., 2014
ENSMUSG00000037363	LETM2	KL203390.1:273295-295070	+	10000.0000	0.0908	0.28	0.0006	Fang et al., 2014
ENSMUSG00000058831	OPN1SW	KL203089.1:1759169-1762508	+	10000.0000	0.1164	0.56	0.0272	Fang et al., 2014
ENSMUSG00000069855	SLC47A2	KL205123.1:286-29943	+	10000.0000	0.0916	0.45	0.0010
ENSMUSG00000070280	SLC22A14	KL203974.1:35623-68230	+	0.8469	0.3219	0.03	0.0038
ENSMUSG00000070337	GPR179	KL202924.1:136172-151659	-	10000.0000	0.2124	0.63	0.0024	Fang et al., 2014
ENSMUSG00000070371	PRSS36	KL205395.1:707306-728577	+	10000.0000	0.1465	0.48	0.0001	Fang et al., 2014
ENSMUSG00000071104	CCDC110	KL204519.1:2819635-2890354	-	10000.0000	0.2758	0.46	0.0313	Fang et al., 2014
ENSMUSG00000020600	SLC7A15	KL201260.1:396231-404766	-	10000.0000	0.2331	0.81	0.5149
ENSMUSG00000071537	KLRG2	KL205325.1:5003513-5015437	-	0.2614	0.1851	0.70	0.2807
ENSMUSG00000071648	ROM1	KL201543.1:694847-696416	-	10000.0000	0.1259	0.06	0.0006
ENSMUSG00000037716	CCDC33	KL201351.1:14538562-14638209	+	0.3751	0.3819	0.64	0.7197	Fang et al., 2014
ENSMUSG00000027420	BFSP1	KL203935.1:789235-832567	-	10000.0000	0.1523	0.37	0.0002
ENSMUSG00000075524	4930407I10RIK	KL202869.1:4314629-4322279	-	1.1309	0.9314	0.00	0.4761
ENSMUSG00000074673	TTLL9	KL199962.1:387182-427464	-	10000.0000	0.0482	0.48	0.0001	Fang et al., 2014
ENSMUSG00000014852	ADAMTS13	KL202719.1:97187-133087	+	9291.0712	0.1839	0.95	0.8028	Fang et al., 2014
ENSMUSG00000047108	DNAJB7	KL202869.1:5046492-5047354	+	10000.0000	0.5365	0.37	1.0000
ENSMUSG00000078442	CCDC105	KL200188.1:277257-288639	+	66.4501	0.1350	0.94	0.7933	Fang et al., 2014
ENSMUSG00000028656	CAP1	KL201035.1:211249-226247	+	10000.0000	0.0705	0.72	0.1782
ENSMUSG00000043372	HEXIM2	KL201675.1:1771152-1776000	+	0.0601	0.0130	0.55	0.0637
ENSMUSG00000028274	RNGTT	KL200503.1:793367-1074116	+	10000.0000	0.0582	0.62	0.0950
ENSMUSG00000071019	SDR16C6	KL200781.1:1002268-1099403	+	10000.0000	0.2923	0.07	0.0090
ENSMUSG00000062028	IRGC1	KL204348.1:458575-459929	+	0.1207	0.0723	0.72	0.3420
ENSMUSG00000019102	ALDH3A1	KL205123.1:125266-131560	-	63.8498	0.1094	0.65	0.0655	Fang et al., 2014
ENSMUSG00000038840	BIRC7	KL202617.1:2513392-2517486	+	0.6240	0.1527	0.18	0.0185	Fang et al., 2014
ENSMUSG00000054320	LRRC36	KL201825.1:625613-704320	-	10000.0000	0.2527	0.80	0.3072
ENSMUSG00000079177	FAM228A	KL199141.1:1491637-1501135	-	0.6379	0.3592	0.21	0.5676
ENSMUSG00000032500	DCLK3	KL204362.1:13651-15498	-	10000.0000	0.2030	0.89	0.5582
ENSMUSG00000066975	CRYBA4	KL203718.1:479210-484414	+	0.1996	0.0587	0.54	0.0038	Fang et al., 2014
ENSMUSG00000042213	ZFAND4	KL201574.1:353022-437202	+	0.2503	0.1845	0.76	0.6185
ENSMUSG00000042498	D330045A20RIK	KL204493.1:5508050-5572037	-	0.3718	0.1531	0.12	0.0000
ENSMUSG00000032343	IMPG1	KL199432.1:802953-1189595	-	10000.0000	0.3093	0.00	0.4543	Fang et al., 2014
ENSMUSG00000060890	ARR3	KL202795.1:6150413-6168477	+	1.8563	0.2097	0.00	0.0017
ENSMUSG00000079550	MPP4	KL198582.1:61743-107745	-	10000.0000	0.0886	0.60	0.0323
ENSMUSG00000074991	GABRR3	KL202369.1:1853259-1907986	-	10000.0000	0.1341	0.24	0.0000
ENSMUSG00000038836	AGBL3	KL205325.1:473891-545951	+	10000.0000	0.0761	0.42	0.0003	Fang et al., 2014
ENSMUSG00000035435	ABCA17	KL199090.1:234780-341445	+	10000.0000	0.1883	0.04	0.0042
ENSMUSG00000073436	EME2	KL204999.1:1409144-1411491	+	0.4141	0.2318	0.52	0.3284	Fang et al., 2014
ENSMUSG00000022441	EFCAB6	KL202869.1:2250254-2464407	+	10000.0000	0.1204	0.45	0.0014
ENSMUSG00000034620	TMEM5	KL200304.1:11530-16306	-	0.5961	0.1950	0.18	0.0245
ENSMUSG00000036091	HYAL3	KL204508.1:423527-425327	+	10000.0000	0.2085	0.45	0.0055	Fang et al., 2014
ENSMUSG00000091155	SERPINE3	KL205477.1:157013-180408	-	0.3598	0.2801	0.80	0.4274
ENSMUSG00000023015	RACGAP1	KL203646.1:375454-400210	-	10000.0000	0.1051	0.60	0.0136	Fang et al., 2014
ENSMUSG00000091721	GIMD1	KL202202.1:1295521-1303992	+	0.3727	0.3591	0.73	0.7488
ENSMUSG00000034829	NXNL1	KL205470.1:1819246-1824793	+	7.5824	0.0579	0.69	0.1600	Fang et al., 2014
ENSMUSG00000079429	MROH2A	KL198829.1:74195-117933	+	10000.0000	0.0822	0.47	1.0000
ENSMUSG00000029797	SSPO	KL200932.1:362663-414216	-	9129.2708	0.2082	0.63	0.0000
ENSMUSG00000037275	GEMIN5	KL202456.1:1284742-1332204	-	10000.0000	0.1174	0.76	0.0185
ENSMUSG00000036826	IGFLR1	KL199694.1:724670-726446	-	10000.0000	0.2734	0.00	0.8040
ENSMUSG00000046367	MGAT4E	KL200159.1:6015166-6016268	+	10000.0000	0.2608	0.34	0.0252
ENSMUSG00000036112	METAP2	KL200513.1:3845478-3879767	-	0.0603	0.0217	0.27	0.1439
ENSMUSG00000059562	CCDC154	KL204999.1:1069684-1079571	-	0.3595	0.2564	0.32	0.1949	Fang et al., 2014
ENSMUSG00000022818	CYP2AB1	KL200446.1:135059-145427	+	0.1867	0.1167	0.62	0.2281
ENSMUSG00000070683	LACTBL1	KL203624.1:983500-997550	-	10000.0000	0.1158	0.00	0.0001

## Sheet: guinea pigs
Mouse ortholog ID	Gene	Genomic position	Strand	dN/dS (Foreground)	dN/dS (Background)	K value	P value
ENSMUSG00000029644	PDX1	scaffold_6:29532577-29536924	+	0.1038	0.0806	0.90	0.6129
ENSMUSG00000020681	ACE	scaffold_65:4555320-4600374	+	10000.0000	0.0922	0.00	0.0304
ENSMUSG00000002379	NDUFA11	scaffold_250:562136-562962	+	0.2020	0.2045	0.93	0.8762
ENSMUSG00000002413	BRAF	scaffold_10:7962301-25698647	+	0.0357	0.0327	0.97	0.9344
ENSMUSG00000003184	IRF3	scaffold_70:7895395-7899436	+	10000.0000	0.0943	0.62	0.0213
ENSMUSG00000020734	GRIN2C	scaffold_76:332260-343568	+	10000.0000	0.0645	0.67	0.0062
ENSMUSG00000004233	WARS2	scaffold_2:43369060-43453604	-	0.2265	0.1766	0.21	0.0493
ENSMUSG00000004356	UTP20	scaffold_9:1300972-1369493	-	9291.0712	0.0976	0.10	0.0000
ENSMUSG00000004798	ULK2	scaffold_61:380410-449607	-	0.0691	0.0497	0.84	0.6136
ENSMUSG00000004846	PLOD3	scaffold_30:2928373-2935693	+	10000.0000	0.0389	0.78	0.4830
ENSMUSG00000020128	VPS54	scaffold_48:1358289-1440810	+	10000.0000	0.0879	0.91	0.7413
ENSMUSG00000006127	INPP5K	scaffold_32:20890088-20909089	+	10000.0000	0.1744	0.84	0.4573
ENSMUSG00000006235	EPOR	scaffold_226:503287-507720	-	10000.0000	0.1094	0.29	0.0187
ENSMUSG00000032604	QARS	scaffold_8:24233795-24240737	-	10000.0000	0.0777	0.58	0.1793
ENSMUSG00000006675	P4HTM	scaffold_8:24151901-24166671	+	9683.5418	0.0629	0.99	0.9508
ENSMUSG00000022843	CLCN2	scaffold_7:49570170-49581109	-	0.0733	0.0515	0.78	0.2741
ENSMUSG00000007030	VWA7	scaffold_15:41174803-41182897	+	10000.0000	0.1321	0.68	0.0364
ENSMUSG00000008206	CERS4	scaffold_195:455833-458431	+	10000.0000	0.2592	0.18	0.0091
ENSMUSG00000008763	MAN1A2	scaffold_2:41786678-41939331	+	10000.0000	0.0530	0.84	0.8057
ENSMUSG00000009733	TFCP2	scaffold_9:48502610-48555627	+	10000.0000	0.0317	0.82	0.5605
ENSMUSG00000011751	SPTBN4	scaffold_157:495638-566939	+	0.0394	0.0287	0.89	0.1564
ENSMUSG00000029213	COMMD8	scaffold_24:20948123-20960914	-	9632.5107	0.1060	0.64	0.2083
ENSMUSG00000018378	CUEDC1	scaffold_53:1012784-1026642	+	10000.0000	0.0966	0.75	0.3160
ENSMUSG00000018604	TBX3	scaffold_4:805933-816719	-	0.1015	0.0286	0.09	0.0106
ENSMUSG00000019359	GDPD2	scaffold_26:27234502-27242597	-	10000.0000	0.1812	0.29	0.0009
ENSMUSG00000019841	REV3L	scaffold_58:8166067-8325495	+	9632.5107	0.1363	0.78	0.0236
ENSMUSG00000019888	MGAT4C	scaffold_9:14403905-14413707	+	10000.0000	0.0645	0.20	0.1293
ENSMUSG00000019948	ACTR6	scaffold_9:2225227-2245350	-	0.0185	0.0143	0.94	0.7656
ENSMUSG00000020246	HCFC2	scaffold_283:97383-133448	-	10000.0000	0.0499	0.84	0.6207
ENSMUSG00000020319	WDPCP	scaffold_48:1819442-2008558	+	10000.0000	0.2032	0.79	0.4519
ENSMUSG00000020611	GNA13	scaffold_71:1569683-1607994	-	10000.0000	0.0449	0.30	0.4219
ENSMUSG00000020891	ALOX8	scaffold_61:8617068-8627993	-	9905.5240	0.1539	0.88	0.6558
ENSMUSG00000020922	LSM12	scaffold_67:9516470-9533922	+	0.0965	0.0000	0.24	0.0023
ENSMUSG00000051378	KIF18B	scaffold_67:9024065-9029063	+	10000.0000	0.0819	0.03	0.0000
ENSMUSG00000021023	1110008L16RIK	scaffold_23:2478160-2607244	+	9812.8163	0.2313	0.29	0.2955
ENSMUSG00000021260	HHIPL1	scaffold_114:3649825-3666152	+	9239.8960	0.0545	0.60	0.0358
ENSMUSG00000021265	SLC25A29	scaffold_2287:4114-5319	-	8675.9956	0.0573	0.60	0.0984
ENSMUSG00000021278	AMN	scaffold_111:2655796-2739173	+	9291.0712	0.1291	0.81	0.3794
ENSMUSG00000021432	SLC35B3	scaffold_38:4875116-4889979	-	10000.0000	0.0882	0.65	0.1252
ENSMUSG00000021685	OTP	scaffold_83:616895-624650	-	10000.0000	0.0069	0.67	0.1885
ENSMUSG00000022097	SFTPC	scaffold_1:58976481-58977857	+	0.1453	0.1329	0.82	0.6111
ENSMUSG00000022122	EDNRB	scaffold_5:43883326-43909499	+	10000.0000	0.1299	0.42	0.0198
ENSMUSG00000022136	DNAJC3	scaffold_5:3126979-28100605	-	10000.0000	0.0361	0.53	0.0016
ENSMUSG00000022389	TEF	scaffold_28:24980616-24992985	+	0.0124	0.0110	0.27	0.0968
ENSMUSG00000022894	ADAMTS5	scaffold_52:6564115-6672379	+	10000.0000	0.0601	0.00	0.1567
ENSMUSG00000023852	CHD1	scaffold_1:7508806-7572516	+	0.0668	0.0328	0.69	0.0121
ENSMUSG00000023915	TNFRSF21	scaffold_15:28629672-28664611	+	9622.4779	0.0794	0.19	0.0318
ENSMUSG00000023923	TBC1D5	scaffold_0:79318781-79701712	+	10000.0000	0.1273	0.95	0.8047
ENSMUSG00000023938	AARS2	scaffold_15:30570690-30579553	+	10000.0000	0.1245	0.70	0.0078
ENSMUSG00000024552	SLC14A2	scaffold_14:19376458-19460900	-	9626.9829	0.1405	0.88	0.5298
ENSMUSG00000024665	FADS2	scaffold_65:9503638-9730442	-	7508.8204	0.0678	0.85	0.3647
ENSMUSG00000025050	PCGF6	scaffold_11:11305194-11344496	+	0.1244	0.1086	0.68	0.6448
ENSMUSG00000025235	BBS4	scaffold_5:61430039-61447470	-	10000.0000	0.0757	0.37	0.0179
ENSMUSG00000025366	ESYT1	scaffold_9:42058072-42069057	-	10000.0000	0.0814	0.96	0.6898
ENSMUSG00000025409	MBD6	scaffold_9:40281715-40286769	-	0.2650	0.1724	0.33	0.3067
ENSMUSG00000025555	FARP1	scaffold_5:25665777-25858394	-	0.0791	0.0717	0.94	0.7215
ENSMUSG00000025854	FAM20C	scaffold_30:13301329-13347965	-	10000.0000	0.0326	0.65	0.0214
ENSMUSG00000025857	DNAAF5	scaffold_30:12969125-13017836	-	9291.0712	0.0984	0.86	0.5287
ENSMUSG00000025900	RP1	scaffold_64:3213895-3222734	-	10000.0000	0.1225	0.50	0.2210
ENSMUSG00000025997	IKZF2	scaffold_13:45535098-45671528	-	0.0859	0.0551	0.84	0.4157
ENSMUSG00000026237	NMUR1	scaffold_13:29802341-29805262	+	10000.0000	0.1194	0.45	0.0005
ENSMUSG00000026404	DDX59	scaffold_12:21686822-21710131	+	10000.0000	0.1102	0.77	0.1821
ENSMUSG00000026443	LRRN2	scaffold_12:18031545-18033625	+	0.1177	0.0428	0.66	0.0224
ENSMUSG00000026728	VIM	scaffold_120:1613987-1621123	-	10000.0000	0.0270	0.72	0.0683
ENSMUSG00000026923	NOTCH1	scaffold_18:39066141-39102188	-	0.0411	0.0281	0.87	0.0005
ENSMUSG00000026934	LHX3	scaffold_18:38871922-38965820	-	7947.8852	0.0267	0.92	0.6325
ENSMUSG00000026972	ARRDC1	scaffold_18:37887347-37894892	-	10000.0000	0.0928	0.18	0.2629
ENSMUSG00000027618	NFS1	scaffold_45:2423283-2451989	-	10000.0000	0.0441	0.86	0.4419
ENSMUSG00000027641	RBL1	scaffold_45:3549027-3637871	-	10000.0000	0.0878	0.63	0.1655
ENSMUSG00000027762	SUCNR1	scaffold_8:49320117-49321020	+	10000.0000	0.1821	0.00	0.0460
ENSMUSG00000027799	NBEA	scaffold_6:36429791-37023789	+	0.0143	0.0060	0.80	0.2529
ENSMUSG00000027820	MME	scaffold_8:52307789-52383609	+	10000.0000	0.0554	0.67	0.0227
ENSMUSG00000053825	PPFIA2	scaffold_9:18124938-18552656	+	0.0100	0.0091	0.94	0.9008
ENSMUSG00000027962	VCAM1	scaffold_2:25931504-25948760	+	10000.0000	0.2210	0.56	0.0929
ENSMUSG00000028164	MANBA	scaffold_43:3471269-3552315	-	10000.0000	0.1925	0.12	0.4082
ENSMUSG00000028556	DOCK7	scaffold_2:69013218-69186745	+	0.0257	0.0156	0.86	0.0882
ENSMUSG00000028655	MFSD2A	scaffold_143:1909980-1922075	+	10000.0000	0.0876	0.83	0.4860
ENSMUSG00000028793	RNF19B	scaffold_25:4400095-4423140	+	10000.0000	0.0340	0.88	0.5102
ENSMUSG00000028959	FASTK	scaffold_32:798184-801038	-	10000.0000	0.1323	0.00	0.0000
ENSMUSG00000029410	PPEF2	scaffold_33:601095-636204	-	9861.5630	0.0716	0.70	0.1265
ENSMUSG00000029414	KNTC1	scaffold_115:870292-939786	-	10000.0000	0.1320	0.73	0.1774
ENSMUSG00000029416	SLC15A4	scaffold_223:427976-446230	-	10000.0000	0.0413	0.84	0.5404
ENSMUSG00000029501	ANKLE2	scaffold_248:449453-480797	+	9896.4171	0.2230	0.83	0.2913
ENSMUSG00000030031	KBTBD8	scaffold_16:19265185-19274557	+	0.0635	0.0402	0.85	0.4093
ENSMUSG00000030036	MOGS	scaffold_37:14758262-14761669	+	10000.0000	0.1323	0.73	0.3230
ENSMUSG00000030357	FKBP4	scaffold_109:2362869-2369090	-	10000.0000	0.0825	0.64	0.0444
ENSMUSG00000030671	PDE3B	scaffold_67:5211383-5335386	+	10000.0000	0.2237	0.51	0.0485
ENSMUSG00000030685	KCTD13	scaffold_4:45103069-45115282	+	10000.0000	0.0295	0.88	0.5289
ENSMUSG00000030725	LIPT2	scaffold_103:1057211-1058238	+	0.3179	0.0924	0.36	0.1461
ENSMUSG00000030873	SCNN1B	scaffold_4:39780050-39802253	+	10000.0000	0.0796	0.31	0.0092
ENSMUSG00000031089	SLC6A14	scaffold_46:3330635-3355906	-	10000.0000	0.0634	0.72	0.3183
ENSMUSG00000031165	WAS	scaffold_132:2023209-2029275	+	10000.0000	0.0935	0.63	0.5717
ENSMUSG00000032198	DOCK6	scaffold_226:397748-438504	-	9827.1623	0.0422	0.89	0.1635
ENSMUSG00000032290	PTPN9	scaffold_98:4039495-4070296	+	10000.0000	0.0236	0.05	0.0000
ENSMUSG00000032293	IREB2	scaffold_98:2061337-2105913	+	0.1231	0.0766	0.70	0.1298
ENSMUSG00000032350	GCLC	scaffold_58:590403-633928	+	0.0647	0.0602	0.84	0.4224
ENSMUSG00000032420	NT5E	scaffold_12:42130421-42195241	-	10000.0000	0.1440	0.52	0.0047
ENSMUSG00000042426	DHX29	scaffold_29:6756580-6804761	+	10000.0000	0.0650	0.68	0.1001
ENSMUSG00000022315	SLC30A8	scaffold_0:8385270-8400091	-	10000.0000	0.2108	0.00	0.0013
ENSMUSG00000038502	PTOV1	scaffold_70:7755171-7761182	-	10000.0000	0.0247	0.27	0.0000
ENSMUSG00000022488	NCKAP1L	scaffold_9:45295718-45347068	-	10000.0000	0.0523	0.82	0.0719
ENSMUSG00000024184	PDIA2	scaffold_4:20270949-20274217	+	0.1295	0.1088	0.91	0.8031
ENSMUSG00000034452	SLC24A1	scaffold_101:1517564-1541483	-	10000.0000	0.0343	0.46	0.0527
ENSMUSG00000041731	PGM5	scaffold_21:19658741-19830067	+	10000.0000	0.0244	0.93	0.6321
ENSMUSG00000033533	ACSM1	scaffold_4:33478814-33512006	-	9600.9702	0.2262	0.80	0.4597
ENSMUSG00000035946	GSX2	scaffold_24:24604306-24605836	+	10000.0000	0.0416	0.93	0.7005
ENSMUSG00000034738	NOSTRIN	scaffold_3:20408238-20457415	-	10000.0000	0.1381	0.88	0.6273
ENSMUSG00000023845	LNPEP	scaffold_1:9098794-9137376	-	9905.5240	0.1458	0.94	0.8686
ENSMUSG00000011877	GIT1	scaffold_32:22988139-22996467	+	0.0440	0.0238	0.68	0.2023
ENSMUSG00000034282	EVPL	scaffold_193:537977-555326	-	10000.0000	0.1153	0.50	0.0002
ENSMUSG00000036492	RNF39	scaffold_238:469021-471199	+	9632.5107	0.1119	0.68	0.1996
ENSMUSG00000036095	DGKB	scaffold_31:6844308-7407059	+	9551.4835	0.0344	0.89	0.5018
ENSMUSG00000037890	WDR19	scaffold_24:13607000-13670114	+	10000.0000	0.0828	0.65	0.6340
ENSMUSG00000041468	GPR12	scaffold_343:90184-112519	-	10000.0000	0.0473	0.63	0.0030
ENSMUSG00000022696	SIDT1	scaffold_35:14987431-15083665	+	10000.0000	0.0496	0.00	0.0073
ENSMUSG00000034768	ASB16	scaffold_67:9459398-9464596	-	10000.0000	0.0588	0.19	0.0047
ENSMUSG00000040563	PLPPR2	scaffold_226:484253-489889	+	10000.0000	0.0236	0.68	0.0182
ENSMUSG00000040797	IQSEC3	scaffold_169:1666099-1758582	-	0.0810	0.0702	0.86	0.5304
ENSMUSG00000040557	WBSCR27	scaffold_30:859185-862506	+	0.4556	0.1899	0.06	0.1169
ENSMUSG00000033498	STRC	scaffold_23:1333162-1349134	-	10000.0000	0.1284	0.78	0.0559
ENSMUSG00000041891	LMAN1	scaffold_14:6255489-6281257	+	10000.0000	0.1168	0.38	0.2434
ENSMUSG00000054932	AFP	scaffold_47:593885-605067	-	10000.0000	0.2445	0.00	0.2393
ENSMUSG00000037003	TNS2	scaffold_9:46732368-46745415	-	0.1201	0.1023	0.95	0.9003
ENSMUSG00000033214	SLITRK5	scaffold_5:35467178-35470040	-	0.0523	0.0295	0.79	0.1177
ENSMUSG00000039158	AKNA	scaffold_2:77765761-78323025	+	9291.0712	0.3318	0.71	0.1888
ENSMUSG00000005836	GATA6	scaffold_14:40387105-40411292	-	0.1580	0.1114	0.84	0.5382
ENSMUSG00000037685	ATP8A1	scaffold_24:16527769-16710596	-	0.0384	0.0210	0.78	0.1505
ENSMUSG00000040296	DDX58	scaffold_27:13253450-13293857	-	10000.0000	0.2502	0.90	0.6311
ENSMUSG00000035181	HEATR5A	scaffold_77:7044810-7148984	-	10000.0000	0.1299	0.59	0.0928
ENSMUSG00000039046	USP6NL	scaffold_16:11969119-12083871	+	9632.5107	0.1542	0.86	0.6186
ENSMUSG00000039740	ALG2	scaffold_27:20541315-20544687	-	9892.4441	0.0934	0.89	0.5596
ENSMUSG00000040605	BACE2	scaffold_90:1922517-1986754	+	10000.0000	0.0743	0.51	0.3559
ENSMUSG00000034825	NRIP3	scaffold_134:231561-249645	+	0.1928	0.1429	0.62	1.0000
ENSMUSG00000040447	SPNS2	scaffold_32:17712872-17747049	-	0.0466	0.0215	0.80	0.0898
ENSMUSG00000015599	TTBK1	scaffold_15:31266167-31291163	-	0.0847	0.0815	0.78	0.4222
ENSMUSG00000020712	TCAM1	scaffold_65:4976999-5336026	+	10000.0000	0.2489	0.00	0.0125
ENSMUSG00000038664	HERC1	scaffold_5:61601364-61764004	-	10000.0000	0.0294	0.91	0.2285
ENSMUSG00000048612	MYOF	scaffold_135:1657621-1790598	-	10000.0000	0.0572	0.00	0.0330
ENSMUSG00000037336	MFSD2B	scaffold_18:6171379-6176572	+	10000.0000	0.1040	0.73	0.1541
ENSMUSG00000040850	PSME4	scaffold_162:1019793-1121396	+	10000.0000	0.0394	0.87	0.7255
ENSMUSG00000072791	ABCB5	scaffold_31:1715979-1787966	-	0.1765	0.1458	0.95	0.8604
ENSMUSG00000040972	IGSF21	scaffold_25:16615823-16818914	-	9537.2481	0.0477	0.55	0.4195
ENSMUSG00000037072	SELENOF	scaffold_2:49519763-49555425	+	0.1031	0.0457	0.26	0.2513
ENSMUSG00000040383	AQR	scaffold_10:20748957-20840118	-	10000.0000	0.0409	0.00	0.0410
ENSMUSG00000038599	CAPN8	scaffold_13:518281-549887	+	7965.1889	0.0948	0.44	0.0059
ENSMUSG00000040485	LRRC52	scaffold_39:2878796-2896900	+	10000.0000	0.1736	0.00	0.2586
ENSMUSG00000026950	NEB	scaffold_3:36108483-36313275	+	9291.0712	0.0553	0.45	0.0028
ENSMUSG00000040734	PPP1R13L	scaffold_80:5864477-5874019	-	0.0731	0.0416	0.78	0.5359
ENSMUSG00000040111	GRAMD1B	scaffold_19:24939030-25091848	-	0.0378	0.0296	0.93	0.5326
ENSMUSG00000035547	CAPN5	scaffold_40:16010005-16042612	-	10000.0000	0.0475	0.55	0.0017
ENSMUSG00000034639	SETMAR	scaffold_16:31651774-31666378	+	9577.7178	0.1967	0.59	0.5392
ENSMUSG00000032932	HSPA13	scaffold_34:8388393-8395815	+	10000.0000	0.0991	0.67	0.1119
ENSMUSG00000030779	RBBP6	scaffold_4:40960667-40990900	+	10000.0000	0.0997	0.82	0.3190
ENSMUSG00000005198	POLR2A	scaffold_61:9148305-9171733	-	0.0069	0.0006	0.00	0.0035
ENSMUSG00000047518	SLFNL1	scaffold_180:399232-402756	-	9291.0712	0.1275	0.49	0.0397
ENSMUSG00000000142	AXIN2	scaffold_71:2020579-2047608	-	10000.0000	0.0907	0.94	0.7418
ENSMUSG00000044667	PLPPR4	scaffold_2:24598398-24631601	+	0.0379	0.0335	0.82	0.5469
ENSMUSG00000048550	THNSL1	scaffold_109:1723676-1725794	-	0.2590	0.1221	0.36	0.1677
ENSMUSG00000047085	LRRC4B	scaffold_70:7225832-7306877	+	0.0046	0.0029	0.96	0.8109
ENSMUSG00000024259	SLC25A46	scaffold_1:1395171-1413635	+	10000.0000	0.0799	0.72	0.1031
ENSMUSG00000043969	EMX2	scaffold_1:44748998-50290384	-	0.0397	0.0030	0.55	0.0376
ENSMUSG00000043099	HIC1	scaffold_32:20410597-20522303	-	9446.6670	0.0319	0.98	1.0000
ENSMUSG00000047591	MAFA	scaffold_95:2568539-2569617	-	5.3913	0.0191	0.99	1.0000
ENSMUSG00000006369	FBLN1	scaffold_216:203075-251482	-	10000.0000	0.0490	0.96	0.8252
ENSMUSG00000045629	SH3TC2	scaffold_6:11026667-11078337	-	9632.5107	0.1499	0.67	0.0131
ENSMUSG00000051413	PLAGL2	scaffold_8:944033-948731	+	0.0418	0.0344	0.94	0.7893
ENSMUSG00000047606	ANKRD34C	scaffold_190:697302-698862	+	10000.0000	0.1045	0.61	0.0174
ENSMUSG00000022178	AJUBA	scaffold_13:17801637-17810174	+	7628.3325	0.0135	0.80	0.3031
ENSMUSG00000047710	CHAMP1	scaffold_5:13858590-13861015	-	9610.4374	0.1641	0.74	0.2156
ENSMUSG00000051354	SAMD3	scaffold_41:2344975-2392847	+	10000.0000	0.1886	0.24	0.2503
ENSMUSG00000010721	LMBR1	scaffold_32:4647306-4787764	-	10000.0000	0.0306	0.92	0.6537
ENSMUSG00000034940	SYNRG	scaffold_32:10461742-10539170	-	10000.0000	0.0743	0.80	0.4733
ENSMUSG00000022141	NIPBL	scaffold_29:19258067-19351783	-	0.0433	0.0408	0.94	0.5637
ENSMUSG00000046873	MBTPS2	scaffold_59:4342241-4376733	+	0.0870	0.0549	0.72	0.4158
ENSMUSG00000044938	KLHL31	scaffold_58:494074-497510	+	9296.9166	0.0399	0.96	0.8058
ENSMUSG00000046761	FAM83H	scaffold_95:2845125-2849983	-	10000.0000	0.0193	0.64	0.1146
ENSMUSG00000049657	ZBTB5	scaffold_27:17773307-17775333	-	0.0928	0.0673	0.91	0.4733
ENSMUSG00000044813	SHB	scaffold_27:18422810-18546305	-	10000.0000	0.0199	0.61	0.1332
ENSMUSG00000034450	GULO	scaffold_1:63492369-63506075	+	10000.0000	0.0599	0.23	0.0000
ENSMUSG00000051136	GHSR	scaffold_100:5003654-5007060	-	10000.0000	0.0143	0.51	0.0001
ENSMUSG00000047117	ANKDD1B	scaffold_212:82381-128222	-	10000.0000	0.1529	0.00	0.0453
ENSMUSG00000043153	ISPD	scaffold_31:5453202-5579932	+	10000.0000	0.1620	0.00	0.0898
ENSMUSG00000030209	GRIN2B	scaffold_28:7623441-7902020	-	0.0189	0.0157	0.95	0.7101
ENSMUSG00000043391	2510009E07RIK	scaffold_7:50229008-50287857	-	0.0884	0.0462	0.69	0.0982
ENSMUSG00000046417	LRRC75A	scaffold_61:1331283-1373015	-	0.0667	0.0127	0.63	0.1218
ENSMUSG00000051495	IRF2BP2	scaffold_16:4115534-4118387	+	0.0689	0.0377	0.82	0.5007
ENSMUSG00000024903	LAO1	scaffold_133:2326147-2330275	-	10000.0000	0.1319	0.54	0.0020
ENSMUSG00000020777	ACOX1	scaffold_193:484020-506145	-	9715.4851	0.1003	0.86	0.4724
ENSMUSG00000041261	CAR8	scaffold_83:5500952-5586995	+	0.0083	0.0051	0.90	0.7199
ENSMUSG00000052798	NUP107	scaffold_9:29880033-29914642	-	0.1258	0.1114	0.83	0.7989
ENSMUSG00000035910	DCDC2A	scaffold_38:18571552-18722441	-	10000.0000	0.1614	0.43	0.0074
ENSMUSG00000055407	MAP6	scaffold_103:32884-103600	+	0.4336	0.1901	0.36	0.1589
ENSMUSG00000051166	EML5	scaffold_20:31335273-31538119	-	10000.0000	0.0440	0.95	0.6929
ENSMUSG00000021944	GATA4	scaffold_1:65039835-65077950	-	9577.0925	0.0213	0.69	0.0358
ENSMUSG00000054667	IRS4	scaffold_46:12450641-12454148	+	0.0878	0.0753	0.72	0.3652
ENSMUSG00000032571	PIK3R4	scaffold_8:27922333-28002788	-	0.0541	0.0325	0.81	0.0461
ENSMUSG00000024241	SOS1	scaffold_18:23531056-23637873	-	0.0466	0.0275	0.85	0.3317
ENSMUSG00000063550	NUP98	scaffold_103:3597518-3650820	-	9610.4374	0.0861	0.84	0.6442
ENSMUSG00000055725	PAQR3	scaffold_5:3031651-3050541	-	0.0273	0.0197	0.92	0.6997
ENSMUSG00000022262	DNAH5	scaffold_55:5852065-6083711	-	9658.4886	0.0752	0.83	0.5104
ENSMUSG00000038624	NEPN	scaffold_1:72989330-73003645	+	10000.0000	0.2109	0.07	0.0146
ENSMUSG00000025217	BTRC	scaffold_11:12926223-13033084	-	0.0193	0.0107	0.84	0.4995
ENSMUSG00000037339	FAM53A	scaffold_73:4786002-4794025	+	0.2173	0.0670	0.32	0.1262
ENSMUSG00000035566	PCDH17	scaffold_6:4262912-47130103	-	0.0510	0.0190	0.23	0.0179
ENSMUSG00000058006	MDN1	scaffold_49:3306794-3458137	-	10000.0000	0.1472	0.95	0.4724
ENSMUSG00000060450	RNF14	scaffold_6:4281654-4302843	+	10000.0000	0.0745	0.87	0.3715
ENSMUSG00000049152	UGT3A2	scaffold_29:20188293-20192805	+	10000.0000	0.1579	0.07	0.0000
ENSMUSG00000034430	ZXDC	scaffold_16:18220012-18253285	+	0.1333	0.1114	0.87	0.5818
ENSMUSG00000058230	ARHGAP35	scaffold_80:6883824-6947171	+	0.0621	0.0209	0.70	0.0033
ENSMUSG00000040687	MADD	scaffold_72:6581258-6613546	+	0.0739	0.0721	0.94	0.6044
ENSMUSG00000034158	LRRC58	scaffold_35:21688755-21701188	-	10000.0000	0.0484	0.00	0.0240
ENSMUSG00000001034	MAPK7	scaffold_71:434771-439047	+	0.1238	0.0523	0.69	0.0139
ENSMUSG00000027070	LRP2	scaffold_3:20009517-46161054	+	9239.2599	0.1718	0.51	0.0389
ENSMUSG00000027750	POSTN	scaffold_6:38910992-38946131	-	8675.9956	0.0612	0.42	0.4463
ENSMUSG00000022240	CTNND2	scaffold_55:3344345-4156434	-	0.0286	0.0255	0.97	0.8341
ENSMUSG00000059743	FDPS	scaffold_10:16200232-16207151	+	10000.0000	0.1143	0.27	0.0545
ENSMUSG00000047517	DMBT1	scaffold_1:45121185-45317222	-	9632.5107	0.1533	0.76	0.1344
ENSMUSG00000057706	MEX3B	scaffold_10:16720597-31468353	-	0.0387	0.0162	0.77	0.0835
ENSMUSG00000067001	SERPINB7	scaffold_14:1491522-1510194	-	8675.9956	0.1379	0.50	0.0105
ENSMUSG00000067081	ASB18	scaffold_13:26345071-26399871	+	9291.0712	0.1437	0.89	0.6120
ENSMUSG00000037697	DDHD1	scaffold_23:18564603-18637770	-	10000.0000	0.0505	0.84	0.3704
ENSMUSG00000027678	NCOA3	scaffold_45:13705115-13735173	+	10000.0000	0.1025	0.60	0.0265
ENSMUSG00000043760	PKHD1	scaffold_12:49355112-49810680	-	9629.1993	0.2977	0.78	0.0940
ENSMUSG00000067873	HTATSF1	scaffold_79:5771845-5784968	-	10000.0000	0.1939	0.85	0.4293
ENSMUSG00000068040	TM9SF4	scaffold_8:972464-993885	-	0.0391	0.0293	0.88	0.4325
ENSMUSG00000068122	AGTR2	scaffold_46:3670945-3671939	-	10000.0000	0.0688	0.26	0.0052
ENSMUSG00000064293	CNTN4	scaffold_16:29823172-30289055	+	0.0979	0.0491	0.71	0.0426
ENSMUSG00000033287	KCTD17	scaffold_28:21660375-21669185	+	10000.0000	0.0241	0.67	0.7344
ENSMUSG00000019838	SLC16A10	scaffold_58:8595161-8698229	-	9287.2120	0.1641	0.00	0.1927
ENSMUSG00000017176	NT5C3B	scaffold_53:11929515-11933539	-	0.7534	0.0954	0.05	0.0014
ENSMUSG00000001510	DLX3	scaffold_53:7753401-8721369	+	0.0258	0.0176	0.90	0.6544
ENSMUSG00000069855	SLC47A2	scaffold_71:577014-617389	+	10000.0000	0.1170	0.75	0.3905
ENSMUSG00000027580	HELZ2	scaffold_119:770671-782807	+	10000.0000	0.1130	0.61	0.3719
ENSMUSG00000047216	CDH19	scaffold_57:10206395-10274271	+	9812.8163	0.1884	0.91	0.5232
ENSMUSG00000070867	TRABD2B	scaffold_189:319420-521599	+	0.0989	0.0123	0.43	0.0157
ENSMUSG00000040441	SLC26A10	scaffold_9:40179806-40186931	-	10000.0000	0.1077	0.82	0.2237
ENSMUSG00000021470	ERCC6L2	scaffold_42:3247692-3303073	-	0.0914	0.0879	0.13	0.1814
ENSMUSG00000071984	FNDC1	scaffold_41:12981190-13056083	+	9444.6959	0.2499	0.38	0.4748
ENSMUSG00000040940	ARHGEF1	scaffold_80:4235609-4328143	-	10000.0000	0.0457	0.69	0.0174
ENSMUSG00000035203	EPN1	scaffold_175:138441-155490	+	0.0064	0.0049	0.83	0.4402
ENSMUSG00000074577	FAM65C	scaffold_96:5552656-5577075	+	10000.0000	0.1377	0.91	0.5578
ENSMUSG00000005897	NR2C1	scaffold_9:6481612-46581256	+	10000.0000	0.0590	0.63	0.1430
ENSMUSG00000020230	PRMT2	scaffold_110:3228696-3247177	-	0.0931	0.0659	0.84	0.3637
ENSMUSG00000029613	EIF2AK1	scaffold_30:6841961-6873076	-	10000.0000	0.1127	0.97	0.8551
ENSMUSG00000018401	MTMR4	scaffold_53:418779-435453	+	10000.0000	0.0900	0.84	0.1621
ENSMUSG00000028957	PER3	scaffold_25:25185985-25222135	-	9291.0712	0.1587	0.38	0.0703
ENSMUSG00000027882	STXBP3	scaffold_2:32974354-33023952	+	10000.0000	0.0638	0.64	0.0184
ENSMUSG00000009640	DMAP1	scaffold_165:485081-493698	+	0.1153	0.0213	0.56	0.0000
ENSMUSG00000027864	PTGFRN	scaffold_2:40993782-41395900	+	10000.0000	0.0809	0.00	0.0411
ENSMUSG00000015837	SQSTM1	scaffold_176:215936-225417	-	10000.0000	0.0664	0.80	0.0949
ENSMUSG00000028312	SMC2	scaffold_27:24933423-24979945	+	10000.0000	0.0693	0.32	0.0003
ENSMUSG00000078137	ANKRD63	scaffold_10:25966059-25967314	-	10000.0000	0.0375	0.65	0.2973
ENSMUSG00000020189	OSBPL8	scaffold_9:22777829-22895519	+	0.0977	0.0439	0.32	0.0252
ENSMUSG00000040761	SPEN	scaffold_25:18007728-18070978	-	9588.1651	0.1065	0.93	0.3794
ENSMUSG00000037139	MYOM3	scaffold_25:11557409-11595357	+	10000.0000	0.1055	0.54	0.4320
ENSMUSG00000028796	PHC2	scaffold_25:4072985-4117246	+	10000.0000	0.1171	0.90	0.5460
ENSMUSG00000042446	ZMYM4	scaffold_25:1984937-2145860	-	10000.0000	0.0745	0.84	0.2088
ENSMUSG00000000085	SCMH1	scaffold_180:408247-552837	-	9867.5161	0.1020	0.61	0.0160
ENSMUSG00000035355	KCNH4	scaffold_53:11897923-12102937	-	10000.0000	0.0582	0.72	0.0120
ENSMUSG00000055296	TMEM245	scaffold_93:1448098-1542428	-	0.0862	0.0581	0.27	0.3115
ENSMUSG00000062785	KCNC3	scaffold_70:7410245-7420937	+	0.0096	0.0030	0.78	0.5180
ENSMUSG00000030584	DPF1	scaffold_52:11866488-11879966	-	0.0224	0.0027	0.59	0.1323
ENSMUSG00000049488	TMEM67	scaffold_0:21598092-21636225	-	10000.0000	0.1356	0.00	0.5658
ENSMUSG00000040390	MAP3K10	scaffold_157:283101-300085	+	0.0672	0.0302	0.75	0.1696
ENSMUSG00000040424	HIPK4	scaffold_157:429167-435773	-	10000.0000	0.0698	0.76	0.2355
ENSMUSG00000040620	DHX33	scaffold_61:10480072-10499570	-	0.0719	0.0558	0.84	0.3195
ENSMUSG00000006169	CLINT1	scaffold_17:4966315-5027612	-	10000.0000	0.0689	0.84	0.4846
ENSMUSG00000031902	NFATC3	scaffold_22:8370415-8509650	-	10000.0000	0.1590	0.91	0.5356
ENSMUSG00000043999	GPR75	scaffold_162:1130303-1131924	+	10000.0000	0.0899	0.70	0.0796
ENSMUSG00000027412	LPIN3	scaffold_45:7767981-7778709	+	9632.5107	0.1744	0.80	0.5265
ENSMUSG00000037843	VSTM2L	scaffold_45:4313870-4342033	+	0.0674	0.0314	0.78	0.3390
ENSMUSG00000021185	9030617O03RIK	scaffold_20:33617175-33673019	+	10000.0000	0.2595	0.03	0.0010
ENSMUSG00000047454	GPHN	scaffold_20:11381052-11912990	+	0.0500	0.0232	0.79	0.2300
ENSMUSG00000044912	SYT16	scaffold_20:6950638-6980351	+	10000.0000	0.1262	0.54	0.0042
ENSMUSG00000027247	ARHGAP1	scaffold_72:6118383-6136733	-	0.0837	0.0454	0.35	0.3071
ENSMUSG00000027007	SSFA2	scaffold_3:8977191-9011018	-	10000.0000	0.1374	0.79	0.0653
ENSMUSG00000057606	COLQ	scaffold_0:56512939-56575120	+	10000.0000	0.1006	0.90	0.6104
ENSMUSG00000024120	LRPPRC	scaffold_18:27997608-28094859	-	10000.0000	0.2057	0.00	0.0325
ENSMUSG00000049672	ZBTB14	scaffold_82:5499704-5501049	+	0.0106	0.0032	0.76	0.2121
ENSMUSG00000040648	PPIP5K2	scaffold_99:4138349-4213239	-	0.0261	0.0156	0.76	0.3545
ENSMUSG00000026751	NR5A1	scaffold_27:9531108-9547923	+	10000.0000	0.0297	0.94	0.7801
ENSMUSG00000031278	ACSL4	scaffold_46:11288862-11318708	+	10000.0000	0.0344	0.74	0.1826
ENSMUSG00000001632	BRPF1	scaffold_87:949325-961453	-	10000.0000	0.0163	0.93	0.5321
ENSMUSG00000002012	PNCK	scaffold_148:1968545-1984591	+	10000.0000	0.0283	0.11	0.0000
ENSMUSG00000053774	UBXN7	scaffold_7:59926245-59983039	+	0.0516	0.0469	0.91	0.6718
ENSMUSG00000037315	JADE3	scaffold_132:497173-552423	+	10000.0000	0.2510	0.72	0.4896
ENSMUSG00000027660	SKIL	scaffold_100:2842204-2861664	+	10000.0000	0.0812	0.91	0.6043
ENSMUSG00000048661	LEMD3	scaffold_9:33218177-33281615	-	10000.0000	0.1371	0.76	0.3883
ENSMUSG00000041849	CARD6	scaffold_29:15875190-15887752	-	8.9382	0.1432	0.26	0.0567
ENSMUSG00000049807	ARHGAP23	scaffold_53:9594416-9645202	+	9777.8255	0.0531	0.75	0.0067
ENSMUSG00000027517	ANKRD60	scaffold_156:537914-545627	-	9291.0712	0.1677	0.59	0.0687
ENSMUSG00000090236	CAR15	scaffold_4:18280940-18301500	-	0.3182	0.2490	0.23	0.8200
ENSMUSG00000040896	KCND3	scaffold_2:34775240-36381341	-	0.0058	0.0031	0.84	0.4811
ENSMUSG00000031098	SYT8	scaffold_42:12653909-12656274	-	10000.0000	0.1201	0.24	0.0664
ENSMUSG00000041268	DMXL2	scaffold_23:29279606-29411848	-	10000.0000	0.0503	0.49	0.2260
ENSMUSG00000027695	PLD1	scaffold_100:4157247-4293676	-	10000.0000	0.1046	0.53	0.1423
ENSMUSG00000037426	DEPDC5	scaffold_4:11338441-11457346	-	0.0725	0.0564	0.85	0.2679
ENSMUSG00000039477	TNRC18	scaffold_30:10794516-10848908	-	0.1458	0.0912	0.74	0.1395
ENSMUSG00000061175	FNIP2	scaffold_7:35151122-35196058	+	10000.0000	0.1102	0.88	0.4164
ENSMUSG00000007989	FZD3	scaffold_1:67070035-67135495	-	0.0069	0.0053	0.94	0.8457
ENSMUSG00000039375	WDR17	scaffold_36:17046331-17130544	-	10000.0000	0.1034	0.71	0.0832
ENSMUSG00000059149	MFSD4A	scaffold_12:17188673-17212566	-	8953.8514	0.0837	0.83	0.3730
ENSMUSG00000001436	SLC19A1	scaffold_110:4213553-4219205	+	10000.0000	0.1313	0.29	0.0062
ENSMUSG00000038576	SUSD4	scaffold_13:600624-666494	+	9812.8163	0.0568	0.44	0.0003
ENSMUSG00000020516	RPS6KB1	scaffold_32:7717484-7757819	+	0.0195	0.0149	0.55	0.7692
ENSMUSG00000033671	CEP350	scaffold_12:4550608-4697521	-	10000.0000	0.1947	0.96	0.8962
ENSMUSG00000046101	MCMDC2	scaffold_0:45562654-45601649	-	10000.0000	0.1925	0.93	0.7458
ENSMUSG00000036872	ABCC12	scaffold_33:5633012-5684730	+	10000.0000	0.1310	0.49	0.5701
ENSMUSG00000039585	MYO9A	scaffold_5:60742065-60990091	-	10000.0000	0.1555	0.75	0.1189
ENSMUSG00000027201	MYEF2	scaffold_23:26721952-26745643	-	10000.0000	0.0268	0.93	0.6125
ENSMUSG00000019854	REPS1	scaffold_68:7781595-7862763	+	10000.0000	0.0725	0.00	0.0681
ENSMUSG00000046613	VWA5B2	scaffold_7:49467140-49477854	+	10000.0000	0.1184	0.00	0.3604
ENSMUSG00000039153	RUNX2	scaffold_15:29748584-29930614	-	0.0376	0.0254	0.87	0.2927
ENSMUSG00000046324	ERMP1	scaffold_21:14213964-14263968	+	10000.0000	0.1091	0.72	0.0532
ENSMUSG00000033083	TBC1D4	scaffold_5:46139470-46321359	+	10000.0000	0.0576	0.00	0.0030
ENSMUSG00000060560	CES4A	scaffold_22:9547006-9577521	-	7965.2056	0.1697	0.57	0.2239
ENSMUSG00000044433	CAMSAP3	scaffold_42:14857761-14867308	+	10000.0000	0.0386	0.00	0.0081
ENSMUSG00000010066	CACNA2D2	scaffold_8:25371167-25611413	-	0.0453	0.0255	0.83	0.1145
ENSMUSG00000009681	BCR	scaffold_4:8976911-9115690	-	0.1065	0.0346	0.57	0.0131
ENSMUSG00000091721	GIMD1	scaffold_43:6388202-6398014	-	0.5648	0.2546	0.32	0.1141
ENSMUSG00000033847	PLA2G4C	scaffold_209:598676-623311	-	10000.0000	0.2304	0.36	0.0198
ENSMUSG00000025509	PNPLA2	scaffold_218:129071-132994	-	10000.0000	0.0149	0.36	0.0010
ENSMUSG00000066108	MUC5B	scaffold_921:227-12823	-	8856.8912	0.1335	0.87	0.0012
ENSMUSG00000030536	IQGAP1	scaffold_10:33460301-33549062	+	0.0516	0.0384	0.95	0.6219
ENSMUSG00000039109	F13A1	scaffold_38:2930256-3083671	-	10000.0000	0.1324	0.33	0.3330
ENSMUSG00000022142	NUP155	scaffold_29:19040189-19100903	+	9748.4361	0.0453	0.86	0.1407
ENSMUSG00000001566	MNX1	scaffold_32:857591-4844153	-	0.1758	0.0373	0.43	0.1440
ENSMUSG00000033170	CARD10	scaffold_28:21912746-22009458	-	9625.7520	0.0586	0.85	0.1871
ENSMUSG00000083649	RASL2-9	scaffold_18:26375217-26375760	+	10000.0000	0.0085	0.00	0.0000
ENSMUSG00000037652	PHC3	scaffold_100:2636016-2706907	-	0.1117	0.0669	0.77	0.1266
ENSMUSG00000009487	OTOG	scaffold_67:7812712-7882956	+	10000.0000	0.1239	0.80	0.1087
ENSMUSG00000040936	ULK4	scaffold_7:44198184-44466479	-	10000.0000	0.1200	0.64	0.0187
ENSMUSG00000029797	SSPO	scaffold_32:141309-188775	+	10000.0000	0.1757	0.92	0.4307
ENSMUSG00000041248	KCNJ1	scaffold_19:17428319-17429457	+	10000.0000	0.0462	0.80	0.3018
ENSMUSG00000025189	CNNM1	scaffold_1:32959533-33025908	+	0.0948	0.0577	0.65	0.2837
ENSMUSG00000043940	WDFY3	scaffold_33:3510138-3684761	+	10000.0000	0.0233	0.88	0.0107
ENSMUSG00000025255	ZFHX4	scaffold_0:36405857-36552123	-	10000.0000	0.0703	0.87	0.1715
ENSMUSG00000096188	CMTM4	scaffold_22:10041615-10091352	+	0.2518	0.0634	0.50	0.0709
ENSMUSG00000031785	ADGRG1	scaffold_22:24437763-24448415	-	9290.4280	0.1042	0.68	0.2596
ENSMUSG00000037857	NUFIP2	scaffold_32:23227786-23248656	+	10000.0000	0.1459	0.00	0.0607
ENSMUSG00000025077	DCLRE1A	scaffold_11:1919511-1938027	+	10000.0000	0.2638	0.05	0.0087

## Sheet: rats
Mouse ortholog ID	Gene	Genomic position	Strand	dN/dS (Foreground)	dN/dS (Background)	K value	P value
ENSMUSG00000005232	G6PC2	3:55461443-55467100	+	10000.0000	0.0977	0.02	0.0000
ENSMUSG00000013629	CAD	6:26657783-26680284	-	0.0497	0.0457	0.93	0.7695
ENSMUSG00000017485	TOP2B	15:10262975-10319741	-	10000.0000	0.0396	0.88	0.2838
ENSMUSG00000017858	IFT52	3:159392198-159412612	+	0.0385	0.0350	0.97	0.9324
ENSMUSG00000018433	NOL11	10:95388891-95407997	-	10000.0000	0.2215	0.92	0.9231
ENSMUSG00000019951	UHRF1BP1L	7:30408761-30453343	+	10000.0000	0.1280	0.99	1.0000
ENSMUSG00000020150	GAMT	7:12314901-12317414	+	34.1923	0.0664	0.67	0.1553
ENSMUSG00000021094	DHRS7	6:95500523-95541341	-	0.2337	0.2047	0.78	0.7104
ENSMUSG00000021718	4933425L06RIK	2:35649722-35714454	+	0.5474	0.1147	0.16	0.0222
ENSMUSG00000023328	ACHE	12:22472581-22477052	-	0.0994	0.0545	0.71	0.4106
ENSMUSG00000024238	ZEB1	17:54658466-54714914	-	0.1767	0.1045	0.68	0.1095
ENSMUSG00000024245	TMEM178	6:3657363-3715336	+	0.0844	0.0263	0.63	0.2428
ENSMUSG00000025142	ASPSCR1	10:109852036-109889145	+	0.1929	0.1244	0.79	0.5167
ENSMUSG00000026468	LHX4	13:73349369-73390393	-	0.0604	0.0326	0.82	0.3908
ENSMUSG00000026618	IARS2	13:103231387-103264906	-	0.1357	0.1169	0.80	0.4681
ENSMUSG00000027115	KIF18A	3:100373280-148796715	+	10000.0000	0.1565	0.76	0.2491
ENSMUSG00000027360	HDC	3:119057872-119073502	-	10000.0000	0.1015	0.47	0.0004
ENSMUSG00000028575	EQTN	5:113871419-113880830	-	0.4130	0.3486	0.85	0.7479
ENSMUSG00000028932	PSMC2	4:9867218-9881482	-	0.0070	0.0011	0.48	0.3181
ENSMUSG00000029029	WRAP73	5:171441560-171455609	+	0.1723	0.0775	0.83	0.6401
ENSMUSG00000029090	ADGRA3	14:64686919-64786494	+	0.0786	0.0590	0.84	0.2404
ENSMUSG00000029146	SNX17	6:26541532-26546545	-	0.0915	0.0340	0.71	0.0792
ENSMUSG00000029541	CYP2W1	12:17383162-17387879	-	0.1778	0.1662	0.88	0.6134
ENSMUSG00000070369	ITGAD	1:199596012-199623595	+	10000.0000	0.2351	0.78	0.7293
ENSMUSG00000031714	GAB1	19:30794571-30902005	+	0.1642	0.0899	0.69	0.0053
ENSMUSG00000031853	MAP3K21	19:58746313-58776932	+	10000.0000	0.1412	0.78	0.4115
ENSMUSG00000032584	MST1R	8:116686601-116700129	+	10000.0000	0.1905	0.87	0.5787
ENSMUSG00000056531	CCDC18	14:2510517-2610892	-	10000.0000	0.2050	0.86	0.3329
ENSMUSG00000037477	TBX10	1:219243330-219246256	+	0.0552	0.0222	0.71	0.5290
ENSMUSG00000035476	TAB3	X:54062935-54086339	+	10000.0000	0.0614	0.60	0.0207
ENSMUSG00000039252	LGI2	14:60764352-60791702	+	0.0233	0.0222	0.99	0.9519
ENSMUSG00000071253	SLC25A16	20:27285503-27308001	-	0.2006	0.0609	0.81	0.4774
ENSMUSG00000042747	KRTCAP2	2:188561729-188565285	+	0.1407	0.0245	0.53	0.0968
ENSMUSG00000037361	SF3B6	6:29991310-29999410	-	1.0000	0.0000	0.96	1.0000
ENSMUSG00000038070	CNTLN	5:103024376-103365920	+	10000.0000	0.2182	0.47	0.0701
ENSMUSG00000037872	ACKR1	13:91827374-91828344	-	0.5471	0.3230	0.36	0.0477
ENSMUSG00000038402	FOXF2	17:32992611-34156056	-	0.0803	0.0272	0.30	0.0815
ENSMUSG00000049691	NKX3-2	14:73813776-73815754	+	10000.0000	0.0594	0.22	0.0266
ENSMUSG00000004415	COL26A1	12:22835019-22979333	+	0.0957	0.0656	0.80	0.6671
ENSMUSG00000047843	BRI3	12:12322514-12330827	-	0.0535	0.0427	0.49	0.5518
ENSMUSG00000074491	CLEC4G	12:2273941-2277160	-	0.3959	0.2648	0.34	0.3494
ENSMUSG00000048752	PRSS50	8:119135013-119141147	+	10000.0000	0.2439	0.00	0.2089
ENSMUSG00000036892	PRODH2	1:88955135-88968443	+	1.0990	0.2124	0.05	0.0908
ENSMUSG00000078681	TM2D3	1:126586543-126595590	+	0.3234	0.1238	0.77	0.3731
ENSMUSG00000043873	CHIL5	2:208636501-208650285	-	10000.0000	0.1993	0.32	0.5690
ENSMUSG00000031340	GABRE	X:152220193-152237327	-	0.2043	0.1690	0.94	0.8713
ENSMUSG00000054667	IRS4	X:113014364-113018054	-	10000.0000	0.2805	0.57	0.0892
ENSMUSG00000050541	ADRA1B	10:29393312-29450255	-	0.1748	0.0365	0.63	0.0440
ENSMUSG00000031847	1700030J22RIK	19:49508353-49510901	-	0.7224	0.4128	0.21	0.2602
ENSMUSG00000034758	TLE6	7:10983136-10987776	+	7.7446	0.1295	0.00	0.1173
ENSMUSG00000040987	MILL2	1:79754641-79771679	+	0.9113	0.2787	0.08	0.0997
ENSMUSG00000026387	SCTR	13:36039453-36090269	+	0.1879	0.1439	0.73	0.3582
ENSMUSG00000028743	AKR7A5	5:157759021-157809750	+	0.2359	0.1356	0.67	0.2013
ENSMUSG00000044252	OSBPL1A	18:4097030-4285342	-	0.0952	0.0728	0.98	0.8802
ENSMUSG00000032192	GNB5	8:82254928-82285184	+	0.0441	0.0031	0.54	0.0164
ENSMUSG00000037363	LETM2	16:71242473-71261588	+	8.0492	0.0462	0.00	0.0004
ENSMUSG00000022150	DAB2	2:55747359-55767371	+	0.2375	0.2149	0.53	0.5288
ENSMUSG00000059363	FXN	1:242124125-242152834	-	0.2135	0.1075	0.30	0.6279
ENSMUSG00000005763	CD247	13:84064127-84075228	+	0.2799	0.1095	0.58	0.3915
ENSMUSG00000026319	2310035C23RIK	13:25657222-25751227	+	10000.0000	0.0834	0.62	0.0060
ENSMUSG00000056602	FRY	12:5575558-5822369	-	9851.2674	0.0209	0.80	0.0003
ENSMUSG00000067369	TRMT2B	X:105058270-105106378	-	0.8747	0.1537	0.01	0.0018
ENSMUSG00000069085	DYTN	9:70320489-70441402	-	0.2418	0.1425	0.66	0.5281
ENSMUSG00000021898	ASB14	16:2543113-2556618	+	0.1866	0.1203	0.80	0.4815
ENSMUSG00000027668	MFN1	2:118929738-118971686	+	0.0780	0.0552	0.69	0.5024
ENSMUSG00000031731	AP1G1	19:41806412-41860069	-	0.0300	0.0164	0.85	0.4822
ENSMUSG00000069922	CES3A	19:37072147-37078878	+	10000.0000	0.2144	0.20	0.0010
ENSMUSG00000070336	FBXO47	10:85799206-85825735	-	0.1681	0.1676	0.78	0.7504
ENSMUSG00000018476	KDM6B	10:56001802-56009976	-	0.0911	0.0661	0.86	0.3756
ENSMUSG00000071089	TRIM75	16:26616481-26617542	+	10000.0000	0.4785	0.84	0.6726
ENSMUSG00000014856	TMEM208	19:37282711-37290611	+	0.0870	0.0456	0.78	0.5084
ENSMUSG00000040940	ARHGEF1	1:81779482-81796572	+	0.0793	0.0557	0.81	0.2725
ENSMUSG00000074849	SPATA31D1C	17:2804307-5346282	+	0.8288	0.5696	0.65	0.6641
ENSMUSG00000019849	PREP	20:50172746-50269511	+	0.0477	0.0437	0.96	0.7230
ENSMUSG00000072995	CPXCR1	X:49243273-49244149	+	1.5597	0.5569	0.00	0.0265
ENSMUSG00000059173	PDE1A	3:66805425-67263344	-	0.1654	0.0484	0.74	0.1335
ENSMUSG00000025575	CANT1	10:107433892-107437493	-	0.0888	0.0876	0.95	0.7906
ENSMUSG00000030822	PRR14	1:198911911-198916203	+	0.5271	0.4278	0.57	0.8014
ENSMUSG00000035649	ZCCHC7	5:60255788-60429378	+	61.1786	0.3222	0.78	0.6196
ENSMUSG00000011096	AKT1S1	1:100845480-100851268	+	0.0468	0.0356	0.68	0.2816
ENSMUSG00000035575	UTP6	10:67257161-67285617	-	10000.0000	0.1457	0.84	0.4205
ENSMUSG00000050132	SARM1	10:65744083-65765923	-	0.0365	0.0234	0.88	0.4131
ENSMUSG00000034416	PKD1L2	19:42136780-49624286	-	0.4709	0.0881	0.21	0.0909
ENSMUSG00000063873	SLC24A3	3:139334051-139833964	+	0.0333	0.0231	0.90	0.7560
ENSMUSG00000019726	LYST	17:66522806-90522091	-	10000.0000	0.1574	0.99	0.8510
ENSMUSG00000026632	TATDN3	13:109655605-109669527	-	0.1931	0.1728	0.36	0.7508
ENSMUSG00000048482	BDNF	3:100803219-100816326	+	0.3647	0.0515	0.33	0.6011
ENSMUSG00000040612	ILDR2	13:84474320-84530028	+	0.0462	0.0451	0.97	0.8588
ENSMUSG00000032786	ALAS1	8:114927817-114940153	-	10000.0000	0.0639	0.73	0.1279
ENSMUSG00000054580	PLA2R1	3:46490055-46620116	-	10000.0000	0.2262	0.10	0.0074
ENSMUSG00000040648	PPIP5K2	9:111233147-111284627	+	0.0557	0.0480	0.89	0.5904
ENSMUSG00000037012	HK1	20:31912274-31994707	-	0.0657	0.0614	0.77	0.7636
ENSMUSG00000032475	NCK1	8:108788284-108801570	-	0.1195	0.0288	0.00	0.0306
ENSMUSG00000031644	NEK1	16:31166438-32433164	-	10000.0000	0.2255	0.84	0.7437
ENSMUSG00000041375	CCDC9	1:78213226-78224188	-	0.0569	0.0478	0.94	0.8935
ENSMUSG00000001497	PAX9	6:77608624-77621719	+	0.0184	0.0134	0.92	0.7881
ENSMUSG00000047013	FBXO41	4:117256773-117268178	-	0.0347	0.0207	0.62	0.4896
ENSMUSG00000050619	ZSCAN29	3:29862914-113130171	-	10000.0000	0.1313	0.53	0.0477
ENSMUSG00000034456	UROC1	4:122244785-122275039	+	0.0771	0.0699	0.84	0.4661
ENSMUSG00000028716	PDZK1IP1	5:133896055-133900396	+	29.5037	0.1554	0.00	0.1210
ENSMUSG00000048497	MMGT2	10:48988002-48988356	+	0.4059	0.2342	0.53	0.2417
ENSMUSG00000024247	PKDCC	6:6427295-6436204	+	0.1390	0.0828	0.08	0.2413
ENSMUSG00000001566	MNX1	4:2376961-2381271	-	0.0667	0.0417	0.22	0.7898
ENSMUSG00000040054	BAZ2A	7:2529077-2548313	+	10000.0000	0.1236	0.92	0.4938
ENSMUSG00000000631	MYO18A	10:64980389-65066612	-	0.0634	0.0484	0.95	0.6162
ENSMUSG00000047407	TGIF1	9:119181559-119188522	-	0.0192	0.0045	0.62	0.2772
ENSMUSG00000089876	TMEM102	10:56410921-56412527	-	10000.0000	0.1822	0.48	0.0366
ENSMUSG00000066952	MYO1H	12:48011103-48063926	-	0.1197	0.0891	0.85	0.3224
ENSMUSG00000043940	WDFY3	14:9226125-9381298	+	10000.0000	0.0263	0.98	0.7513
ENSMUSG00000029275	GFI1	14:3059264-3067296	+	0.0931	0.0880	0.98	0.7331
ENSMUSG00000025395	PRIM1	7:2435572-2450314	+	0.1104	0.0790	0.45	0.5097
ENSMUSG00000021767	KAT6B	15:2813540-2966576	-	0.0633	0.0482	0.92	0.6677
