# Supplementary material for: Gene losses may contribute to subterranean adaptations in naked mole-rat and blind mole-rat
Source: BMC Biol. 2022 Feb 17;20:44. doi: 10.1186/s12915-022-01243-0 (PMC8851862; doi:10.1186/s12915-022-01243-0)
Supplement: Supplementary file 3 — Additional file 3: Table S2. Results of functional group enrichment analysis. [file 12915_2022_1243_MOESM3_ESM.xlsx]

## Sheet: NMRs
Table S2. Results of functional group enrichment analysis.
Functional group enrichment analysis for NMRs
Functional groups	NMR vs. guinea pig			NMR vs. NMR background			guinea pig vs. guinea pig background			GO term subsets and description	NMR genes
	Gene numbers	P value	FDR	Gene numbers	P value	FDR	Gene numbers	P value	FDR
Visual system:	11/167 vs. 4/341	0.00135997	0.0131697	11/167 vs. 153/14033	3.72475e-06	4.4697e-05	4/341 vs. 167/15586	0.787383	1	GO:0007601:visual perception;GO:0048058:compound eye corneal lens development;GO:0050908:detection of light stimulus involved in visual perception;GO:0009416:response to light stimulus;GO:0042462:eye photoreceptor cell development;	ABCB5;ADGRV1;ARR3;CRB1;CRYBB3;GJA10;GUCA1B;GUCY2F;PDE6C;PER3;RP1L1
Reproduction:	7/167 vs. 1/341	0.00219495	0.0131697	7/167 vs. 91/14033	0.000154655	0.000618619	1/341 vs. 114/15586	0.523412	1	GO:0060046:regulation of acrosome reaction;GO:0007339:binding of sperm to zona pellucida;GO:0007276:gamete generation;GO:2000360:negative regulation of binding of sperm to zona pellucida;GO:0007286:spermatid development;	ACRBP;GJA10;NUP210L;OVGP1;PCSK4;PKDREJ;RIMBP3
DNA damage response:	3/167 vs. 0/341	0.0350983	0.084236	3/167 vs. 21/14033	0.00269657	0.00808972	0/341 vs. 26/15586	1	1	GO:0031573:intra-S DNA damage checkpoint;GO:2001033:negative regulation of double-strand break repair via nonhomologous end joining;GO:0007095:mitotic G2 DNA damage checkpoint;	D7ERTD443E;EME2;NUDT16L1
Proteolysis:	8/167 vs. 4/341	0.0239119	0.084236	8/167 vs. 252/14033	0.0118512	0.0284429	4/341 vs. 255/15586	0.665667	1	GO:0004252:serine-type endopeptidase activity;GO:0004185:serine-type carboxypeptidase activity;GO:0070006:metalloaminopeptidase activity;GO:0004867:serine-type endopeptidase inhibitor activity;GO:0016504:peptidase activator activity;	ACRBP;CPVL;PCSK4;PRSS54;RNPEP;SERPINE3;TMPRSS12;WFDC3
Lipid metabolism:	10/167 vs. 7/341	0.032471	0.084236	10/167 vs. 164/14033	3.97477e-05	0.000238486	7/341 vs. 181/15586	0.126484	0.770245	GO:0008654:phospholipid biosynthetic process;GO:0008610:lipid biosynthetic process;GO:0016042:lipid catabolic process;GO:0019217:regulation of fatty acid metabolic process;GO:0033540:fatty acid beta-oxidation using acyl-CoA oxidase;GO:0047196:long-chain-alcohol O-fatty-acyltransferase activity;GO:0055091:phospholipid homeostasis;GO:0006643:membrane lipid metabolic process;	ACOXL;AGMO;AGPS;ANKRD26;AWAT2;CES3A;CES4A;LPCAT2B;PNPLA7;TLCD2
Neural processes:	10/167 vs. 20/341	1	1	10/167 vs. 592/14033	0.244333	0.418856	20/341 vs. 641/15586	0.128374	0.770245	GO:0007411:axon guidance;GO:0098908:regulation of neuronal action potential;GO:0007416:synapse assembly;GO:0050772:positive regulation of axonogenesis;GO:0007274:neuromuscular synaptic transmission;GO:0007399:nervous system development;GO:0007268:chemical synaptic transmission;	ADGRV1;APBB2;BSG;GABRR3;GJA10;MTNR1B;NIN;RIMBP3;SSPO;ULK2
Cardiovascular system:	2/167 vs. 0/341	0.107635	0.21527	2/167 vs. 41/14033	0.0908039	0.181608	0/341 vs. 40/15586	1	1	GO:0055117:regulation of cardiac muscle contraction;GO:0045776:negative regulation of blood pressure;	RNPEP;TNNI3K
Cell differentiation:	12/167 vs. 19/341	0.554244	0.831366	12/167 vs. 848/14033	0.512435	0.614922	19/341 vs. 900/15586	1	1	GO:0030154:cell differentiation;GO:0030183:B cell differentiation;GO:0002244:hematopoietic progenitor cell differentiation;GO:0045599:negative regulation of fat cell differentiation;	ABCB5;ANKRD26;CALR3;CD79B;JARID2;KCP;MROH2B;RIMBP3;ROS1;SRMS;SSPO;SUV39H2
Apoptosis:	8/167 vs. 18/341	1	1	8/167 vs. 769/14033	0.863908	0.942445	18/341 vs. 852/15586	1	1	GO:0042981:regulation of apoptotic process;GO:0043524:negative regulation of neuron apoptotic process;GO:0043065:positive regulation of apoptotic process;GO:0006915:apoptotic process;	APBB2;BCL2L15;FASTK;MTNR1B;NLRP1B;PRMT2;RASSF6;STPG1
Immune system:	7/167 vs. 9/341	0.41809	0.716725	7/167 vs. 419/14033	0.354687	0.523061	9/341 vs. 452/15586	1	1	GO:0050718:positive regulation of interleukin-1 beta secretion;GO:0043124:negative regulation of I-kappaB kinase/NF-kappaB signaling;GO:0032088:negative regulation of NF-kappaB transcription factor activity;GO:0043122:regulation of I-kappaB kinase/NF-kappaB signaling;GO:0002534:cytokine production involved in inflammatory response;GO:0002376:immune system process;	CARD6;CD79B;CD96;NLRC3;NLRP1B;NLRP6;PRMT2
Cell adhesion:	8/167 vs. 15/341	0.823523	1	8/167 vs. 493/14033	0.392296	0.523061	15/341 vs. 520/15586	0.28467	1	GO:0007155:cell adhesion;GO:0098609:cell-cell adhesion;GO:0007157:heterophilic cell-cell adhesion via plasma membrane cell adhesion molecules;GO:0097323:B cell adhesion;GO:0007160:cell-matrix adhesion;GO:0007156:homophilic cell adhesion via plasma membrane adhesion molecules;	ADGRV1;BSG;CD209E;CD96;CRB1;FREM3;SSPO;TCAM1
Cell cycle:	6/167 vs.13 /341	1	1	6/167 vs. 521/14033	1	1	13/341 vs. 612/15586	1	1	GO:0007050:cell cycle arrest;GO:0010971:positive regulation of G2/M transition of mitotic cell cycle;GO:0007049:cell cycle;GO:2000134:negative regulation of G1/S transition of mitotic cell cycle;GO:0000278:mitotic cell cycle;	APBB2;BRD4;KIF2B;PRMT2;SUV39H2;TUBE1

## Sheet: BMRs
Functional group enrichment analysis for BMRs
Functional groups	BMR vs. rat			BMR vs. BMR background			rat vs. rat background			GO term subsets and description	BMR genes
	Gene numbers	P value	FDR	Gene numbers	P value	FDR	Gene numbers	P value	FDR
Visual system:	24/139 vs. 0/112	2.94355e-07	3.53226e-06	24/139 vs. 182/16352	8.14608e-21	9.7753e-20	0/112 vs. 214/17189	0.651317	1	GO:0070307:lens fiber cell development;GO:0048058:compound eye corneal lens development;GO:0002088:lens development in camera-type eye;GO:0061303:cornea development in camera-type eye;GO:0007601:visual perception;GO:0050908:detection of light stimulus involved in visual perception;GO:0045494:photoreceptor cell maintenance;GO:0042462:eye photoreceptor cell development;	ABCB5;ARR3;BFSP1;CACNA2D4;CRB1;CRYBA1;CRYBA4;CRYBB1;CRYGS;GJA8;GJE1;GPR179;GUCY2F;IMPG1;KRT12;LCTL;NXNL1;OPN1SW;PPEF2;RBP3;RDH5;RGR;ROM1;RP1L1
Reproduction:	12/139 vs. 2/112	0.0246546	0.0986185	12/139 vs. 369/16352	9.28724e-05	0.000557234	2/112 vs. 409/17189	1	1	GO:2000255:negative regulation of male germ cell proliferation;GO:0007283:spermatogenesis;GO:0060282:positive regulation of oocyte development;GO:0007338:single fertilization;GO:0007285:primary spermatocyte growth;	1110017D15RIK;ACSBG2;CABS1;CCDC33;HYAL3;PDE5A;PRSS42;PRSS43;PTGDR2;RACGAP1;SHBG;UTP14B
DNA damage response:	3/139 vs. 0/112	0.255713	0.416535	3/139 vs. 19/16352	0.000802489	0.00240747	0/112 vs. 24/17189	1	1	GO:0031573:intra-S DNA damage checkpoint;GO:2000042:negative regulation of double-strand break repair via homologous recombination;	NEK11;EME2;D330045A20RIK
Proteolysis:	12/139 vs. 2/112	0.0246546	0.0986185	12/139 vs. 408/16352	0.000230054	0.000920216	2/112 vs. 419/17189	1	1	GO:0004867:serine-type endopeptidase inhibitor activity;GO:0004869:cysteine-type endopeptidase inhibitor activity;GO:0004177:aminopeptidase activity;GO:0004252:serine-type endopeptidase activity;GO:0004222:metalloendopeptidase activity;GO:0004181:metallocarboxypeptidase activity;GO:0008236:serine-type peptidase activity;	ADAMTS13;AGBL3;BIRC7;GZMK;METAP2;PRSS36;PRSS39;PRSS42;PRSS43;SERPINE3;TPSB2;RBP3
Lipid metabolism:	5/139 vs. 0/112	0.0672309	0.201693	5/139 vs. 481/16352	0.60904	0.651764	0/112 vs. 497/17189	0.0804607	0.965528	GO:0006694:steroid biosynthetic process;GO:0006629:lipid metabolic process;GO:0008202:steroid metabolic process;GO:0006635:fatty acid beta-oxidation;GO:0006638:neutral lipid metabolic process;	ABCA17;ACSBG2;CYB5R2;RDH5;PLAGL2
Neural processes:	9/139 vs. 3/112	0.235369	0.416535	9/139 vs. 435/16352	0.0129737	0.0311368	3/112 vs. 435/17189	0.762336	1	GO:0035082:axoneme assembly;GO:0007405:neuroblast proliferation;GO:0007218:neuropeptide signaling pathway;GO:0007268:chemical synaptic transmission;GO:0010976:positive regulation of neuron projection development;GO:0060829:negative regulation of canonical Wnt signaling pathway involved in neural plate anterior/posterior pattern formation;GO:0022008:neurogenesis;GO:0035418:protein localization to …	FAT4;GABRR3;MPP4;PLK5;PTGDR2;RACGAP1;RP1L1;RXFP4;TBX18
Cardiovascular system:	1/139 vs. 0/112	1	1	1/139 vs. 15/16352	0.126716	0.168955	0/112 vs. 18/17189	1	1	GO:0002026:regulation of the force of heart contraction;	PDE5A
Cell differentiation:	15/139 vs. 8/112	0.382437	0.458924	15/139 vs. 1006/16352	0.0322747	0.0645494	8/112 vs. 1009/17189	0.542487	1	GO:0035914:skeletal muscle cell differentiation;GO:0030154:cell differentiation;GO:0002244:hematopoietic progenitor cell differentiation;GO:0030182:neuron differentiation;GO:0072307:regulation of metanephric nephron tubule epithelial cell differentiation;	1110017D15RIK;ABCB5;ACSBG2;ANKRD33;BAG1;FAT4;HEATR9;HERC6;PLK5;PRSS42;PRSS43;RACGAP1;SSPO;TBX18;UTP14B
Apoptosis:	7/139 vs. 10/112	0.312401	0.416535	7/139 vs. 1092/16352	0.606339	0.651764	10/112 vs. 1093/17189	0.244532	0.978127	GO:0006915:apoptotic process;GO:0042981:regulation of apoptotic process;GO:0043065:positive regulation of apoptotic process;GO:0043525:positive regulation of neuron apoptotic process;GO:2001244:positive regulation of intrinsic apoptotic signaling pathway;GO:0043066:negative regulation of apoptotic process;	BAG1;BIRC7;NRADD;PDCD1;PDE5A;PLAGL2;PLK5
Immune system:	8/139 vs. 4/112	0.556047	0.606596	8/139 vs. 492/16352	0.074765	0.128168	4/112 vs. 530/17189	0.779603	1	GO:0050777:negative regulation of immune response;GO:0002678:positive regulation of chronic inflammatory response;GO:0001818:negative regulation of cytokine production;GO:0006954:inflammatory response;GO:0045087:innate immune response;	CRYBA1;FCNA;HERC6;HYAL3;OASL2;PDCD1;PDE5A;TPSB2
Cell adhesion:	7/139 vs. 2/112	0.305953	0.416535	7/139 vs. 450/16352	0.111813	0.16772	2/112 vs. 474/17189	0.772437	1	GO:0007157:heterophilic cell-cell adhesion via plasma membrane cell adhesion molecules;GO:0022409:positive regulation of cell-cell adhesion;GO:0007155:cell adhesion;	CRB1;FAT4;HYAL3;ROM1;SIGLECF;SSPO;TBX18
Cell cycle:	6/139 vs. 1/112	0.134998	0.323994	6/139 vs. 612/16352	0.651764	0.651764	1/112 vs. 626/17189	0.195132	0.978127	GO:0051321:meiotic cell cycle;GO:0045786:negative regulation of cell cycle;GO:0007049:cell cycle;	ANKRD53;NEK11;NUDT6;PLK5;RACGAP1;UTP14B
