# Supplementary material for: Gene losses may contribute to subterranean adaptations in naked mole-rat and blind mole-rat
Source: BMC Biol. 2022 Feb 17;20:44. doi: 10.1186/s12915-022-01243-0 (PMC8851862; doi:10.1186/s12915-022-01243-0)
Supplement: Supplementary file 4 — Additional file 4: Table S3. Mutations of pseudogenes discussed in the main text. [file 12915_2022_1243_MOESM4_ESM.xlsx]

## Sheet: NMRs
Table S3. Mutations of pseudogenes discussed in the main text.
Mutations of NMR pseudogenes discussed in the main text
Gene	Genomic position	Strand	Mutations	Presence in transcriptome reads (2 randomly chosen mutations were presented for gene with multiple mutations available in Transcriptome data. NA: sequence not available)	Presence in the Male individual (2 randomly chosen mutations were presented for gene with multiple mutations)	Gene structure	Gene order
ABCB5	JH602052.1:9817095-9968449	-	exon6: 1 stop codon; exon7: 1 stop codon; exon13: 1 stop codon; 1 stop codon; exon17: 1 stop codon; exon22: 1 stop codon; exon24: 1 stop codon; exon27: 1bp deletion;	exon22: SRR306398-kidney4.23254318 Other mutations NA;	exon6: 1 stop codon same; exon7: 1 stop codon same;	similar	conserved
TNNI3K	JH602055.1:22182053-22423673	-	exon16: 1 stop codon; exon20: 1bp deletion;	exon16: SRR306406-hypoxia-brain.31017018 SRR306398-kidney4.20973626 SRR306395-liver4.17303557 SRR306395-liver4.10111862 SRR306395-liver4.10318824 exon20: SRR306395-liver4.789636	exon16: 1 stop codon same; exon20: 1bp deletion same;	similar	conserved
TRIM17	JH602250.1:1101433-1115292	-	exon2: 1 stop codon;	exon2: SRR306401-brain4.15098751	exon2: 1 stop codon same;	similar	conserved
EME2	JH602226.1:476241-478934	-	exon2: 1 stop codon; exon2: 1bp deletion; exon6: 1 stop codon;	exon2: 1 stop codon SRR306401-brain4.3737240 SRR306401-brain4.4659109 SRR306406-hypoxia-brain.3370868 SRR306406-hypoxia-brain.804586 SRR306395-liver4.11530544 exon2: 1bp deletion SRR306401-brain4.10636043 SRR306406-hypoxia-brain.21539692 SRR306398-kidney4.5812500 SRR306398-kidney4.10563777 SRR306395-liver4.17749478 exon6: not checked	exon2: 1 stop codon same; exon6: 1 stop codon same;	similar	conserved
NUDT16L1	JH602137.1:2476256-2477422	+	exon2: 8bp deletion; exon3: 1 stop codon;	exon2: SRR306401-brain4.7419008 SRR306406-hypoxia-brain.28811468 SRR306406-hypoxia-brain.10714484 SRR306398-kidney4.2844306 SRR306395-liver4.15820495 exon3: SRR306401-brain4.19488507 SRR306406-hypoxia-brain.331863 SRR306398-kidney4.11312238 SRR306398-kidney4.5196046 SRR306395-liver4.12580052	exon2: 8bp deletion same; exon3: 1 stop codon same;	similar	conserved
D7ERTD443E	JH602050.1:20541742-20612821	+	exon4: 1 stop codon;	NA	exon4: 1 stop codon same;	similar	conserved
SSPO	JH602113.1:6197295-6242790	-	exon5: 1 stop codon; 1bp insertion; exon8: 1bp deletion; exon11: 1bp deletion; exon20: 1 stop codon; exon23: 1bp deletion; exon24: 1 stop codon; exon25: 1bp deletion; exon27: 1 stop codon; 1bp deletion; exon35: 1 stop codon; exon47: 1bp insertion; exon50: 1 stop codon; exon70: 1 stop codon; exon71: 1 stop codon; exon79: 1 stop codon; exon80: 1 stop codon; exon81: 1bp deletion; exon82: 1 stop codo…	exon5: stop codon SRR306406-hypoxia-brain.2640282 exon8: SRR306402-brain20.20605872 others: not checked	exon5: 1 stop codon same; exon5: 1bp insertion same; others: not checked	similar	conserved
RNPEP	JH602120.1:8735152-8754191	-	exon6: 1bp deletion; exon9: 1bp deletion; exon10: 1 stop codon;	exon6: SRR306401-brain4.26427049 SRR306406-hypoxia-brain.14347452 SRR306398-kidney4.3858513 SRR306395-liver4.26397543 SRR306395-liver4.12821919 exon9: SRR306401-brain4.14048642 SRR306406-hypoxia-brain.16310018 SRR306398-kidney4.11201711 SRR306395-liver4.15408028 SRR306395-liver4.26003257 exon10: not checked	exon6: 1bp deletion same; exon9: 1bp deletion same; exon10: not checked	similar	conserved
IRGC1	JH602220.1:1229696-1231051	+	exon1: 1 stop codon; exon1: 1 stop codon;	NA	exon1: 1 stop codon same; exon1: 1 stop codon same;	similar	conserved
SLC7A15	JH602051.1:3075201-3081448	+	exon1: 1bp deletion; exon1: 14bp deletion; exon2: 1bp deletion;	NA	exon1: 1bp deletion same; exon2: 1bp deletion same;	similar	conserved
SERPINE3	JH602061.1:2833751-2860303	-	exon2: 1 stop codon; exon4: 2bp insertion;	NA	exon2: 1 stop codon same; exon4: 2bp insertion same;	similar	conserved
ALDH3A1	JH602162.1:5975132-5980837	-	exon2: 1 stop codon; exon7: 1 stop codon; exon9: 1 stop codon; exon10: 1 stop codon;	exon2: SRR306401-brain4.8415918 SRR306401-brain4.14559033 SRR306406-hypoxia-brain.20235129 SRR306402-brain20.22556262 SRR306400-new-add.6222762 exon7: SRR306401-brain4.17254256 SRR306406-hypoxia-brain.11016989 SRR306398-kidney4.5688098 SRR306402-brain20.15085095 SRR306400-new-add.19509636 exon9: not checked exon10: not checked	exon2: 1 stop codon same; exon7: 1 stop codon same; exon9: not checked exon10: not checked	similar	conserved
GUCY2F	JH602116.1:6510288-6683043	+	exon2: 1bp insertion; exon6: 1bp deletion; exon7: 1bp deletion; exon11: 1 stop codon;	NA	exon2: 1 bp insertion same; exon6: 1 bp deletion same;	similar	conserved
LRIT2	JH602154.1:2805129-2808596	+	exon2: 1 stop codon;	NA	exon2: 1 stop codon same	similar	conserved
RP1L1	JH602071.1:24483895-24494448	-	exon2: 1 stop codon;	NA	exon2: 1 stop codon same;	similar	conserved
INMT	JH602052.1:67235-77218	+	exon2: 1 stop codon; exon3: 1 stop codon;	NA	exon2: 1 stop codon same; exon3: 1 stop codon same;	similar	conserved
EFCAB6	JH602065.1:5338312-5549696	+	exon22: 1bp deletion; exon26: 1 stop codon;	exon22: SRR306401-brain4.1185183 SRR306406-hypoxia-brain.17350003 SRR306395-liver4.19892090 SRR306402-brain20.27815279 SRR306400-new-add.10962184 exon26: SRR306395-liver4.11239887 SRR306396-liver20.5716542 SRR306400-new-add.24974948	exon22: 1bp deletion same; exon26: 1 stop codon same;	similar	conserved
LETM2	JH602093.1:5216694-5232191	-	exon3: 1 stop codon; 1 stop codon; 1 stop codon; exon6: 1bp insertion;	exon3: 1 stop codon(2) SRR306401-brain4.16949688 SRR306406-hypoxia-brain.22171921 SRR306398-kidney4.1706561 SRR306395-liver4.17485737 SRR306396-liver20.2046886 exon6: SRR306406-hypoxia-brain.5269175 SRR306398-kidney4.5902730 SRR306399-kidney20.679670	exon3: 1 stop codon same; exon3: 1 stop codon same; exon6: not checked	similar	conserved
CRB1	JH602111.1:2892217-3066468	-	exon3: 15bp insertion; exon6: 4bp deletion; 1bp insertion; exon9: 1bp deletion;	exon9: SRR306398-kidney4.17203332 other mutations NA	exon3: 15bp insertion same; exon6: 4bp deletion same; exon9: not checked	similar	conserved
TLCD2	JH602099.1:4413913-4415260	-	exon4: 1 stop codon;	exon4: SRR306406-hypoxia-brain.25594377 SRR306402-brain20.7218191 SRR306399-kidney20.10552185 SRR306399-kidney20.14381100	exon4: 1 stop codon same	similar	conserved
GABRR3	JH602102.1:10446086-10490551	-	exon4: 1 stop codon; exon4: 1bp deletion;	NA	exon4: 1 stop codon same; exon4: 1bp deletion same;	similar	conserved
LGSN	JH602066.1:21650658-21674759	-	exon5: 1 stop codon;	exon5: SRR306398-kidney4.7795365	exon5: 1 stop codon same;	similar	conserved
LACTBL1	JH602077.1:7617609-7631552	-	exon6: 1 stop codon; exon8: 11bp deletion;	NA	exon6: 1 stop codon same; exon8: 11bp deletion; NA	similar	conserved
ARR3	JH602216.1:240458-253467	+	exon8: 4bp insertion	NA	exon8: 4bp insertion same;	similar	conserved
MTNR1B	JH602048.1: 37679040-37689792	+	exon2: 1 stop codon;1 stop codon;1 stop codon;	exon2: stop codon(2): SRR306396-liver20.5553416 SRR306396-liver20.18593225 other mutations NA	exon2: 1 stop codon same; exon2: 1 stop codon same;	similar	conserved
PER3	JH602131.1:3970842-4007270	-	exon4: 1 stop codon;	exon4: SRR306406-hypoxia-brain.6816047 SRR306406-hypoxia-brain.5241766 SRR306406-hypoxia-brain.1431540 SRR306400-new-add.12765208	exon4: 1 stop codon same;	similar	conserved

## Sheet: BMRs
Mutations of BMR pseudogenes discussed in the main text
Gene	Genomic position	strand	Mutations	Other 11 individuals (Li et al., 2015) (2 randomly chosen mutations were presented for gene with multiple mutations; 5 randomly chosen individuals were presented for all genes)	Gene structure	Gene order
INMT	KL199542.1:302997-308147	-	exon2: 1 stop codon; exon3: 1bp deletion;	exon2: SRR2043166.52231372 SRR2043974.24376738 SRR2043975.55430289 SRR2043976.34756985 SRR2043981.4129496 exon3: SRR2043166.6015778 SRR2043974.16949561 SRR2043975.41441086 SRR2043976.43577332 SRR2043982.6818665	similar	conserved
D330045A20RIK	KL204493.1:5508050-5572037	-	exon1: 2bp deletion; exon4: 1 stop codon; exon12: 1 stop codon; exon13: 2bp deletion;	exon1: SRR2043974.53414295 SRR2043976.49182614 SRR2043975.39159208 SRR2043982.31934221 SRR2043983.6387168 exon4: SRR2043166.7720723 SRR2043974.38884145 SRR2043975.4873563 SRR2043976.13759698 SRR2043980.33122706 exon12: not checked exon13: not checked	similar	conserved
PDE5A	KL203028.1:1844380-1983124	-	exon2: 1bp insertion;	exon2: SRR2043166.18985319 SRR2043974.41124191 SRR2043975.3046897 SRR2043976.5845777 SRR2043977.6158283	similar	conserved
NEK11	KL205479.1:1378676-1709640	-	exon3: 1 stop codon	exon3: SRR2043166.41475088 SRR2043974.1875831 SRR2043976.45653648 SRR2043977.16269250 SRR2043981.9115832	similar	conserved
EME2	KL204999.1:1409144-1411491	+	exon4: 2bp deletion; exon7: 1 stop codon;	exon4: SRR2043166.36371675 SRR2043975.4836769 SRR2043976.32859876 SRR2043978.27584799 SRR2043983.11702092 exon7: SRR2043166.9253548 SRR2043974.41427257 SRR2043975.4963172 SRR2043976.74291675 SRR2043980.27768077	similar	conserved
IRGC1	KL204348.1:458575-459929	+	exon1: 1bp deletion;	exon1: SRR2043976.11422572 SRR2043977.7587295 SRR2043982.13693893 SRR2043983.2775844 SRR2043984.43017680	similar	conserved
SLC7A15	KL201260.1:396231-404766	-	exon1: 1bp insertion; exon6: 1bp deletion;	exon1: SRR2043166.2700112 SRR2043974.21527960 SRR2043975.32393550 SRR2043976.4551634 SRR2043977.15659114 exon6: SRR2043166.14768316 SRR2043974.76226768 SRR2043975.81155353 SRR2043976.60503168 SRR2043981.1874868	similar	conserved
GUCY2F	KL204493.1:2633849-2734190	+	exon1: 2bp deletion;1bp insertion;2bp insertion;1stop codon;1stop codon; 2bp deltion;5bp deletion; exon2: 1stop codon;1stop codon; exon3: 1stop codon;1stop codon; exon7: 1stop codon; exon8: 1stop codon; exon9: 1stop codon; exon10: 1stop codon; exon11: 1stop codon; exon15: 1stop codon;	exon7: SRR2043166.13292736 SRR2043974.11353928 SRR2043975.44215548 SRR2043976.40919989 SRR2043977.5874114 exon8: SRR2043166.29843544 SRR2043974.28880031 SRR2043975.17679395 SRR2043976.52241336 SRR2043977.14718089 others: not checked	similar	conserved
TRIM17	KL199407.1:357812-379395	+	exon2: 1bp deletion; 1bp deletion; exon4: 1 bp deletion; exon7: 1 stop codon; 8bp deletion;	exon2: 1bp deletion SRR2043166.1191579 SRR2043974.50126545 SRR2043975.45402481 SRR2043976.42126327 SRR2043977.23938283 exon7: 1 stop codon SRR2043166.20669245 SRR2043974.5639591 SRR2043976.1295387 SRR2043982.20152624 SRR2043984.28171542 exon4: not checked	similar	conserved
ALDH3A1	KL205123.1:125266-131560	-	exon2: 1bp insertion;	exon2: SRR2043166.19123997 SRR2043974.32438730 SRR2043975.1149867 SRR2043976.13114158 SRR2043977.32101571	similar	conserved
LRIT2	KL201244.1:381250-385396	+	exon2: 1stop codon; exon3: 1bp deletion;	exon2: SRR2043166.24659418 SRR2043974.16396126 SRR2043975.16592617 SRR2043976.6754435 SRR2043978.32689179 exon3: SRR2043166.1052401 SRR2043974.27717893 SRR2043975.50910881 SRR2043976.27829448 SRR2043977.3661038	similar	conserved
SERPINE3	KL205477.1:157013-180408	-	exon3: 1 stop codon; exon5: 1bp deletion;1bp deletion	exon3: SRR2043974.69278417 SRR2043982.23771618 SRR2043982.29442864 SRR2043974.69278417 SRR2043982.23771618 exon5: 1bp deletion(1) SRR2043166.29354420 SRR2043974.661270 SRR2043975.15944780 SRR2043976.4036819 SRR2043977.15156698	similar	conserved
EFCAB6	KL202869.1:2250254-2464407	+	exon3: 1 stop codon; exon8: 1 stop codon;	exon3: SRR2043166.15928397 SRR2043974.16399809 SRR2043975.3563350 SRR2043976.34484342 SRR2043977.11578843 exon8: SRR2043166.21875072 SRR2043975.57676367 SRR2043976.25477323 SRR2043980.32995909 SRR2043984.1030981	similar	conserved
LACTBL1	KL203624.1:983500-997550	-	exon3: 1 stop codon; exon8: 1 stop codon; 1 stop codon;	exon3: SRR2043974.75609859 SRR2043975.50031247 SRR2043976.80784866 SRR2043982.23293670 SRR2043983.1040433 exon8: stop codon(1) SRR2043166.1077208 SRR2043974.6395798 SRR2043975.14045928 SRR2043976.13868166 SRR2043977.17798200	similar	conserved
LETM2	KL203390.1:273295-295070	+	exon4: 1 deletion; exon5: 2bp deletion;	exon4: SRR2043166.43751615 SRR2043974.23613507 SRR2043975.56465241 SRR2043977.12504894 SRR2043982.6787750 exon5: SRR2043166.6326815 SRR2043166.57090045 SRR2043975.25221165 SRR2043976.55820626 SRR2043977.28600134	similar	conserved
TLCD2	KL199813.1:2535647-3210370	-	exon4: 1 stop codon	exon4: SRR2043166.16929852 SRR2043974.8734958 SRR2043975.38910858 SRR2043977.19813455 SRR2043984.12836674	similar	conserved
RP1L1	KL199699.1:1281580-1296152	+	exon4: 1 stop codon	exon4: SRR2043166.56264201 SRR2043974.23103078 SRR2043975.39494851 SRR2043978.25831328 SRR2043980.26966113	similar	conserved
LGSN	KL204101.1:800407-815618	+	exon4: 1 stop codon; exon5: 1 stop codon;1 stop codon;1bp deletion;1bp deletion;	exon4: SRR2043166.19747834 SRR2043974.22623774 SRR2043975.58775258 SRR2043978.14378018 SRR2043980.19603760 exon5:1bp deletion(1): no reads available	similar	conserved
GABRR3	KL202369.1:1853259-1907986	-	exon4: 1 stop codon; exon7: 1 stop codon;1 stop codon;	exon4: SRR2043166.5116728 SRR2043974.46315254 SRR2043975.38451639 SRR2043976.6831402 SRR2043976.24631144 exon7: SRR2043166.31707807 SRR2043974.11577985 SRR2043975.5157182 SRR2043976.1347821 SRR2043977.5892402	similar	conserved
SSPO	KL200932.1:362663-414216	-	exon5: 1 stop codon; exon9: 1 stop codon; exon18: 7bp deletion;1 stop codon; exon23: 1bp deletion; exon33: 1bp deletion; exon50: 2bp insertion; exon62: 1bp deletion; exon80: 1bp insertion; exon85: 1bp deletion; exon88: 1 stop codon; exon90: 1bp deletion; exon102: 8bp deletion;	exon5: SRR2043166.25209363 SRR2043974.14202346 SRR2043975.8715307 SRR2043976.24217275 SRR2043977.3095128 exon9: SRR2043166.8523041 SRR2043974.13743337 SRR2043975.16568070 SRR2043976.2184272 SRR2043978.7695952 others: not checked	similar	conserved
ABCB5	KL202281.1:47602-179708	+	exon7: 2bp deletion; exon8: 1 stop codon; exon10: 1 stop codon; exon12: 1bp insertion; exon14: 1 stop codon;	exon7: SRR2043166.3521318 SRR2043974.14274628 SRR2043975.44778328 SRR2043976.40191526 SRR2043977.29263396 exon8: SRR2043166.36989851 SRR2043974.13466306 SRR2043975.639790 SRR2043976.30235511 SRR2043977.31002978 others: not checked	similar	conserved
ARR3	KL202795.1:6150413-6168477	+	exon8: 2bp deletion; exon10: 1bp insertion;	exon8: SRR2043166.48940893 SRR2043974.30382795 SRR2043976.503157 SRR2043977.8861779 SRR2043978.644244 exon10: SRR2043166.11491596 SRR2043974.39758536 SRR2043975.7693104 SRR2043976.1747869 SRR2043980.9372375	similar	conserved
CRB1	KL200159.1:1537-57630	+	exon9: 1bp deletion;	exon9: SRR2043166.20420984 SRR2043974.13945987 SRR2043975.20663197 SRR2043976.18007350 SRR2043977.8192557	similar	conserved
