# Supplementary material for: Gene losses may contribute to subterranean adaptations in naked mole-rat and blind mole-rat
Source: BMC Biol. 2022 Feb 17;20:44. doi: 10.1186/s12915-022-01243-0 (PMC8851862; doi:10.1186/s12915-022-01243-0)
Supplement: Supplementary file 5 — Additional file 5: Table S4. Independent gene losses between NMRs and BMRs. [file 12915_2022_1243_MOESM5_ESM.xlsx]

## Sheet: Sheet1
Table S4. Independent gene losses between NMRs and BMRs.
Mouse ortholog ID	Gene	GO terms and description
ENSMUSG00000042282	GUCY2F	GO:0000166 nucleotide binding; GO:0004383 guanylate cyclase activity; GO:0004672 protein kinase activity; GO:0005524 ATP binding; GO:0005525 GTP binding; GO:0005886 plasma membrane; GO:0006182 cGMP biosynthetic process; GO:0006468 protein phosphorylation; GO:0007165 signal transduction; GO:0007601 visual perception; GO:0008074 guanylate cyclase complex, soluble; GO:0009190 cyclic nucleotide biosy…
ENSMUSG00000072791	ABCB5	GO:0000166 nucleotide binding; GO:0005524 ATP binding; GO:0005886 plasma membrane; GO:0005887 integral component of plasma membrane; GO:0015562 efflux transmembrane transporter activity; GO:0016020 membrane; GO:0016021 integral component of membrane; GO:0016887 ATPase activity; GO:0030154 cell differentiation; GO:0042391 regulation of membrane potential; GO:0042626 ATPase activity, coupled to tra…
ENSMUSG00000046049	RP1L1	GO:0001750 photoreceptor outer segment; GO:0003674 molecular_function; GO:0005737 cytoplasm; GO:0005856 cytoskeleton; GO:0005929 cilium; GO:0005930 axoneme; GO:0007601 visual perception; GO:0030030 cell projection organization; GO:0032391 photoreceptor connecting cilium; GO:0035082 axoneme assembly; GO:0035556 intracellular signal transduction; GO:0042461 photoreceptor cell development; GO:004299…
ENSMUSG00000063681	CRB1	GO:0001917 photoreceptor inner segment; GO:0005509 calcium ion binding; GO:0005515 protein binding; GO:0005886 plasma membrane; GO:0005902 microvillus; GO:0005913 cell-cell adherens junction; GO:0007009 plasma membrane organization; GO:0016020 membrane; GO:0016021 integral component of membrane; GO:0042462 eye photoreceptor cell development; GO:0061024 membrane organization;
ENSMUSG00000060890	ARR3	GO:0001750 photoreceptor outer segment; GO:0001750 photoreceptor outer segment; GO:0001917 photoreceptor inner segment; GO:0001932 regulation of protein phosphorylation; GO:0001932 regulation of protein phosphorylation; GO:0002046 opsin binding; GO:0006897 endocytosis; GO:0007165 signal transduction; GO:0007601 visual perception; GO:0019904 protein domain specific binding; GO:0045202 synapse; GO:…
ENSMUSG00000036964	TRIM17	GO:0004842 ubiquitin-protein transferase activity; GO:0005575 cellular_component; GO:0005622 intracellular; GO:0006914 autophagy; GO:0008270 zinc ion binding; GO:0016567 protein ubiquitination; GO:0016740 transferase activity; GO:0030674 protein binding, bridging; GO:0032880 regulation of protein localization; GO:0046872 metal ion binding; GO:0051865 protein autoubiquitination;
ENSMUSG00000019102	ALDH3A1	GO:0001666 response to hypoxia; GO:0004028 3-chloroallyl aldehyde dehydrogenase activity; GO:0004029 aldehyde dehydrogenase (NAD) activity; GO:0004030 aldehyde dehydrogenase [NAD(P)+] activity; GO:0005737 cytoplasm; GO:0005783 endoplasmic reticulum; GO:0005829 cytosol; GO:0005886 plasma membrane; GO:0006081 cellular aldehyde metabolic process; GO:0008106 alcohol dehydrogenase (NADP+) activity; GO…
ENSMUSG00000003477	INMT	GO:0004790 thioether S-methyltransferase activity; GO:0005737 cytoplasm; GO:0005829 cytosol; GO:0008168 methyltransferase activity; GO:0009308 amine metabolic process; GO:0009636 response to toxic substance; GO:0016740 transferase activity; GO:0030748 amine N-methyltransferase activity; GO:0032259 methylation;
ENSMUSG00000038217	TLCD2	GO:0003674 molecular_function; GO:0005575 cellular_component; GO:0008150 biological_process; GO:0016020 membrane; GO:0016021 integral component of membrane;
ENSMUSG00000043418	LRIT2	GO:0003674 molecular_function; GO:0005575 cellular_component; GO:0008150 biological_process; GO:0016020 membrane; GO:0016021 integral component of membrane;
ENSMUSG00000050217	LGSN	GO:0003824 catalytic activity; GO:0004356 glutamate-ammonia ligase activity; GO:0005515 protein binding; GO:0005886 plasma membrane; GO:0006542 glutamine biosynthetic process; GO:0006807 nitrogen compound metabolic process; GO:0005737 cytoplasm; GO:0016020 membrane; GO:0019740 nitrogen utilization;
ENSMUSG00000037363	LETM2	GO:0003674 molecular_function; GO:0005739 mitochondrion; GO:0005743 mitochondrial inner membrane; GO:0006875 cellular metal ion homeostasis; GO:0016020 membrane; GO:0016021 integral component of membrane; GO:0043022 ribosome binding;
ENSMUSG00000020600	SLC7A15	GO:0005515 protein binding; GO:0005887 integral component of plasma membrane; GO:0006865 amino acid transport; GO:0015171 amino acid transmembrane transporter activity; GO:0015179 L-amino acid transmembrane transporter activity; GO:0015297 antiporter activity; GO:0046982 protein heterodimerization activity; GO:0003333 amino acid transmembrane transport;
ENSMUSG00000062028	IRGC1	GO:0000166 nucleotide binding; GO:0003924 GTPase activity; GO:0005525 GTP binding; GO:0005575 cellular_component; GO:0008150 biological_process; GO:0016020 membrane; GO:0016787 hydrolase activity;
ENSMUSG00000074991	GABRR3	GO:0004890 GABA-A receptor activity; GO:0019904 protein domain specific binding; GO:1902711 GABA-A receptor complex; GO:0050877 nervous system process; GO:0043005 neuron projection; GO:0034220 ion transmembrane transport; GO:0007165 signal transduction; GO:0005887 integral component of plasma membrane; GO:0045202 synapse; GO:0005230 extracellular ligand-gated ion channel activity; GO:0007268 chem…
ENSMUSG00000073436	EME2	GO:0000712 resolution of meiotic recombination intermediates; GO:0000790 nuclear chromatin; GO:0003677 DNA binding; GO:0004518 nuclease activity; GO:0004519 endonuclease activity; GO:0005634 nucleus; GO:0006281 DNA repair; GO:0006302 double-strand break repair; GO:0006310 DNA recombination; GO:0006974 cellular response to DNA damage stimulus; GO:0008821 crossover junction endodeoxyribonuclease ac…
ENSMUSG00000022441	EFCAB6	GO:0005509 calcium ion binding; GO:0005634 nucleus; GO:0005654 nucleoplasm; GO:0006351 transcription, DNA-templated; GO:0006355 regulation of transcription, DNA-templated; GO:0008150 biological_process; GO:0046872 metal ion binding;
ENSMUSG00000091155	SERPINE3	GO:0004867 serine-type endopeptidase inhibitor activity; GO:0005615 extracellular space; GO:0010951 negative regulation of endopeptidase activity;
ENSMUSG00000029797	SSPO	GO:0003674 molecular_function; GO:0005576 extracellular region; GO:0005737 cytoplasm; GO:0007155 cell adhesion; GO:0007399 nervous system development; GO:0008150 biological_process; GO:0030154 cell differentiation;
ENSMUSG00000070683	LACTBL1	GO:0003674 molecular_function; GO:0005575 cellular_component; GO:0008150 biological_process;
