# Supplementary material for: Gene losses may contribute to subterranean adaptations in naked mole-rat and blind mole-rat
Source: BMC Biol. 2022 Feb 17;20:44. doi: 10.1186/s12915-022-01243-0 (PMC8851862; doi:10.1186/s12915-022-01243-0)
Supplement: Supplementary file 6 — Additional file 6: Table S5. MGI MP information for overlapping pseudogenes. [file 12915_2022_1243_MOESM6_ESM.xlsx]

## Sheet: Sheet1
Table S5. MGI MP information for overlapping pseudogenes.
Gene	MGI Marker ID	Gene description	MP ID
ABCB5	MGI:1924956	ATP-binding cassette, sub-family B (MDR/TAP), member 5	MP:0000351：increased cell proliferation MP:0001312：abnormal cornea morphology MP:0001325：abnormal retina morphology MP:0003729：abnormal photoreceptor outer segment morphology MP:0003730：abnormal photoreceptor inner segment morphology MP:0003731：abnormal retinal outer nuclear layer morphology MP:0005201：abnormal retinal pigment epithelium morphology MP:0005253：abnormal eye physiology MP:0006000：ab…
INMT	MGI:102963	indolethylamine N-methyltransferase	MP:0000702：enlarged lymph nodes MP:0002339：abnormal lymph node morphology MP:0005292：improved glucose tolerance
CRB1	MGI:2136343	crumbs family member 1, photoreceptor morphogenesis associated	MP:0001004： abnormal retinal photoreceptor morphology MP:0001325： abnormal retina morphology MP:0001326： retinal degeneration MP:0001327： decreased retinal photoreceptor cell number MP:0001999： photosensitivity MP:0002792： abnormal retinal vasculature morphology MP:0002864： abnormal ocular fundus morphology MP:0003728： abnormal retinal photoreceptor layer morphology MP:0003730： abnormal photorece…
IRGC1	MGI:2685948	immunity-related GTPase family, cinema 1	MP:0001289：persistence of hyaloid vascular system MP:0009142：decreased prepulse inhibition
RP1L1	MGI:2384303	retinitis pigmentosa 1 homolog like 1	MP:0001325： abnormal retina morphology MP:0001327： decreased retinal photoreceptor cell number MP:0003729： abnormal photoreceptor outer segment morphology MP:0004021： abnormal rod electrophysiology MP:0004022： abnormal cone electrophysiology MP:0008451： retinal rod cell degeneration MP:0008515： thin retinal outer nuclear layer MP:0008587： short photoreceptor outer segment
ARR3	MGI:2159617	arrestin 3, retinal	MP:0001489 : decreased startle reflex
SSPO	MGI:2674311	SCO-spondin	MP:0002607 : decreased basophil cell number
ALDH3A1	MGI:1353451	aldehyde dehydrogenase family 3, subfamily A1	MP:0003961：decreased lean body mass
GUCY2F	MGI:105119	guanylate cyclase 2f	MP:0004021：abnormal rod electrophysiology
TRIM17	MGI:1861440	tripartite motif-containing 17	MP:0004509：abnormal pelvic girdle bone morphology MP:0005477：increased circulating thyroxine level MP:0002968 : increased circulating alkaline phosphatase level MP:0010092 : increased circulating magnesium level
EFCAB6	MGI:1924877	EF-hand calcium binding domain 6	MP:0010053 : decreased grip strength
TLCD2	MGI:1917141	TLC domain containing 2	NA
LRIT2	MGI:2444885	leucine-rich repeat, immunoglobulin-like and transmembrane domains 2	NA
LGSN	MGI:2672844	lengsin, lens protein with glutamine synthetase domain	NA
LETM2	MGI:2444979	leucine zipper-EF-hand containing transmembrane protein 2	NA
SLC7A15	MGI:3045351	solute carrier family 7 (cationic amino acid transporter, y+ system), member 15	NA
GABRR3	MGI:3588203	gamma-aminobutyric acid (GABA) receptor, rho 3	NA
EME2	MGI:1919889	essential meiotic structure-specific endonuclease subunit 2	NA
SERPINE3	MGI:2442020	serpin peptidase inhibitor, clade E (nexin, plasminogen activator inhibitor type 1), member 3	NA
LACTBL1	MGI:2448566	lactamase, beta-like 1	NA
