# Supplementary material for: Gene losses may contribute to subterranean adaptations in naked mole-rat and blind mole-rat
Source: BMC Biol. 2022 Feb 17;20:44. doi: 10.1186/s12915-022-01243-0 (PMC8851862; doi:10.1186/s12915-022-01243-0)
Supplement: Supplementary file 7 — Additional file 7: Table S6. Vision related pseudogenes. [file 12915_2022_1243_MOESM7_ESM.xlsx]

## Sheet: NMRs
Table S6. Vision related pseudogenes.
NMRs vision related pseudogenes
Genes	Sharma et al.,2018	Kim et al. 2011	Emerling, 2014	Emerling, 2018
ABCB5	YES
ADGRV1				YES
ARR3		YES	YES	YES
CRB1	YES		YES
CRYBB3		YES		YES
GJA10	YES	YES		YES
GUCA1B		YES	YES	YES
GUCY2F	YES		YES	YES
PDE6C		YES	YES	YES
PER3
RP1L1	YES	YES	YES	YES

## Sheet: BMRs
BMRs vision related pseudogenes
Genes	Sharma et al.,2018	Fang et al.,2014	Prudent et al., 2016	Emerling, 2018
ABCB5	YES	YES
ARR3	YES		YES	YES
BFSP1	YES		YES
CACNA2D4		YES	YES	YES
CRB1
CRYBA1	YES	YES	YES	YES
CRYBA4		YES	YES	YES
CRYBB1		YES	YES	YES
CRYGS		YES
GJA8		YES	YES	YES
GJE1	YES		YES
GPR179	YES	YES		YES
GUCY2F	YES	YES	YES	YES
IMPG1	YES	YES	YES	YES
KRT12			YES	YES
LCTL	YES
NXNL1	YES	YES
OPN1SW		YES		YES
PPEF2	YES	YES		YES
RBP3	YES	YES		YES
RDH5		YES	YES	YES
RGR		YES	YES	YES
ROM1	YES			YES
RP1L1				YES
