# Supplementary material for: Gene losses may contribute to subterranean adaptations in naked mole-rat and blind mole-rat
Source: BMC Biol. 2022 Feb 17;20:44. doi: 10.1186/s12915-022-01243-0 (PMC8851862; doi:10.1186/s12915-022-01243-0)
Supplement: Supplementary file 8 — Additional file 8: Table S7. Genetic associations of pseudogenes with cardiovascular traits. [file 12915_2022_1243_MOESM8_ESM.xlsx]

## Sheet: Sheet1
Table S7. Genetic associations of pseudogenes with cardiovascular traits.
Gene	Traits	Context	p-value	Reference	Reference title
LETM2	Pulse pressure	regulatory region variant	2e-11	Giri, et al. 2019	Trans-ethnic association study of blood pressure determinants in over 750,000 individuals.
INMT-MINDY4	Systolic blood pressure	missense variant	4e-10	Giri, et al. 2019	Trans-ethnic association study of blood pressure determinants in over 750,000 individuals.
ABCB5	PR interval in Tripanosoma cruzi seropositivity	intron variant	1e-07	Deng, et al. 2013	Genome wide association study (GWAS) of Chagas cardiomyopathy in Trypanosoma cruzi seropositive subjects.
RP1L1	Heart rate response to exercise	intron variant	4e-10	Ramírez, et al. 2018	Thirty loci identified for heart rate response to exercise and recovery implicate autonomic nervous system.
	Systolic blood pressure, alcohol drinking	intron variant	5e-23	Feitosa, et al. 2018	Novel genetic associations for blood pressure identified via gene-alcohol interaction in up to 570K individuals across multiple ancestries.
	Mean arterial pressure, alcohol drinking	intron variant	5e-11	Feitosa, et al. 2018	Novel genetic associations for blood pressure identified via gene-alcohol interaction in up to 570K individuals across multiple ancestries.
CRB1	Systolic blood pressure	intron variant	6e-11	Evangelou, et al. 2018	Genetic analysis of over 1 million people identifies 535 new loci associated with blood pressure traits.
Note:All results are derived from the public NHGRI-EBI GWAS catalog (MacArthur, et al. 2017)
