# Supplementary material for: Gene losses may contribute to subterranean adaptations in naked mole-rat and blind mole-rat
Source: BMC Biol. 2022 Feb 17;20:44. doi: 10.1186/s12915-022-01243-0 (PMC8851862; doi:10.1186/s12915-022-01243-0)
Supplement: Supplementary file 9 — Additional file 9: Table S8. Functional group enrichment analysis in PSGs in NMRs and BMRs. [file 12915_2022_1243_MOESM9_ESM.xlsx]

## Sheet: NMRs
Table S8. Functional group enrichment analysis in PSGs in NMRs and BMRs.
Functional groups enrichment analysis in NMR PSGs
Functional groups	NMR vs. NMR background			GO term subsets and description	NMR genes
	Gene numbers	P value	FDR
Cardiovascular system:	14/270 vs. 130/13925	6.28e-07	3.77e-06	GO:0055008: cardiac muscle tissue morphogenesis;GO:0003300: cardiac muscle hypertrophy;GO:0060045: positive regulation of cardiac muscle cell proliferation;GO:0014898: cardiac muscle hypertrophy in response to stress;GO:1905005: regulation of epithelial to mesenchymal transition involved in endocardial cushion formation;GO:0060452: positive regulation of cardiac muscle contraction;GO:0003231: car…	ANGPT1;CACNA1C;EPHA3;EZH2;FGFR2;FOLR1;GREB1L;HEG1;KCNQ1;NRAP;TGFB3;TIAM1;TMEM38B;IHH;
DNA damage response:	7/270 vs. 90/13925	0.002496	0.004992	GO:0042771: intrinsic apoptotic signaling pathway in response to DNA damage by p53 class mediator;GO:0006303: double-strand break repair via nonhomologous end joining;GO:0006302: double-strand break repair;GO:1902230: negative regulation of intrinsic apoptotic signaling pathway in response to DNA damage;	ACTR5;ACTR8;HIPK1;INO80;KAT5;KDM2A;TRIM32;
Visual system:	11/270 vs. 233/13925	0.007121	0.0106815	GO:0048596: embryonic camera-type eye morphogenesis;GO:0043010: camera-type eye development;GO:0060060: post-embryonic retina morphogenesis in camera-type eye;GO:0070307: lens fiber cell development;GO:0045494: photoreceptor cell maintenance;GO:0007601: visual perception;GO:0048593: camera-type eye morphogenesis;GO:0001754: eye photoreceptor cell differentiation;	ATF6;BBS2;CACNA1C;DSCAM;FGFR2;GDF11;GUCA1A;HIPK1;IHH;IQCB1;STAT3;
Lipid metabolism:	15/270 vs. 324/13925	0.002161	0.004992	GO:0006694: steroid biosynthetic process;GO:0019216: regulation of lipid metabolic process;GO:0046889: positive regulation of lipid biosynthetic process;GO:0008654: phospholipid biosynthetic process;GO:0046485: ether lipid metabolic process;GO:0006641: triglyceride metabolic process;GO:0019217: regulation of fatty acid metabolic process;GO:0006635: fatty acid beta-oxidation;GO:0009247: glycolipid…	ANKRD26;CRYL1;FGFR4;PEX5;SCCPDH;SLC25A17;TMEM38B;TMEM86A;ABHD6;APOBR;CDIPT;DHCR24;DHRS11;MBTPS1;MLYCD;
Reproduction:	9/270 vs. 349/13925	0.3304	0.3304	GO:0007283: spermatogenesis;GO:0007339: binding of sperm to zona pellucida;GO:0007338: single fertilization;GO:0009566: fertilization;GO:1900194: negative regulation of oocyte maturation;GO:0060065: uterus development;	AR;CCT8;GGNBP2;GREB1L;NPR2;PLCZ1;SYCP2;TCP1;ZFX;
Proteolysis:	8/270 vs. 274/13925	0.2629	0.31548	GO:0008235: metalloexopeptidase activity;GO:0008237: metallopeptidase activity;GO:0004252: serine-type endopeptidase activity;GO:0004198: calcium-dependent cysteine-type endopeptidase activity;GO:0004222: metalloendopeptidase activity;	ADAMTS13;ADAMTS7;CAPN6;DPEP1;DPP3;MBTPS1;PHEX;PRSS58;

## Sheet: BMRs
Functional groups enrichment analysis in BMR PSGs
Functional groups	BMR vs. BMR background			GO term subsets and description	BMR genes
	Gene numbers	P value	FDR
Cardiovascular system:	16/263 vs. 166/16218	3.706e-08	1.113e-07	GO:0060039: pericardium development;GO:0008016: regulation of heart contraction;GO:0086002: cardiac muscle cell action potential involved in contraction;GO:0060947: cardiac vascular smooth muscle cell differentiation;GO:0003223: ventricular compact myocardium morphogenesis;GO:0055010: ventricular cardiac muscle tissue morphogenesis;GO:0060045: positive regulation of cardiac muscle cell proliferat…	CACNA1D;CCDC151;CCDC39;CDK1;COL14A1;CXCR2;HRC;LRP2;MYBPC1;MYBPC3;PDGFB;PDGFRA;PTCD2;REST;ROBO1;RPGRIP1L;
DNA damage response:	12/263 vs. 178/16218	5.573e-05	0.0001114	GO:0006302: double-strand break repair;GO:0000724: double-strand break repair via homologous recombination;GO:0000077: DNA damage checkpoint;GO:2000001: regulation of DNA damage checkpoint;GO:0007095: mitotic G2 DNA damage checkpoint;GO:0000727: double-strand break repair via break-induced replication;GO:0010569: regulation of double-strand break repair via homologous recombination;GO:0006303: do…	CDC45;CDK1;DGKZ;FBXO4;POLA1;RAD52;RPA1;SLX4;TEX15;UIMC1;ATR;DDB1;
Reproduction:	15/263 vs. 497/16218	0.02847	0.042705	GO:0009566: fertilization;GO:0008584: male gonad development;GO:0007283: spermatogenesis;GO:0007565: female pregnancy;GO:0008585: female gonad development;GO:0030317: flagellated sperm motility;GO:0007338: single fertilization;GO:0042713: sperm ejaculation;GO:0007340: acrosome reaction;	CCDC136;CYP26B1;IFT81;PDILT;TAF4B;TDRD6;TEX15;SPAG1;TRIM36;A2M;LRP2;PDGFRA;DUOX2;CCDC39;SLC6A4;
Neural processes:	29/263 vs. 469/16218	1.844e-09	1.104e-08	GO:0019228: neuronal action potential;GO:0045665: negative regulation of neuron differentiation;GO:1904861:excitatory synapse assembly;GO:0050770: regulation of axonogenesis;GO:0032287: peripheral nervous system myelin maintenance;GO:0001755: neural crest cell migration;GO:0090660: cerebrospinal fluid circulation;GO:0099645: neurotransmitter receptor localization to postsynaptic specialization me…	CORO1C;FBXO7;C3;PDGFB;KCNMB3;RPGRIP1L;EFHC1;SOX5;CLASP2;FSTL4;MMP9;SH3TC2;SLC6A4;KDM4C;REST;LRP2;PAK3;RET;SIPA1L1;SPARCL1;TLR2;TEAD3;CCDC39;CTNND1;ARHGAP22;DGKZ;ADAM22;IGSF11;NPTN;
Visual system:	4/263 vs. 189/16218	0.5543	0.5543	GO:0061298: retina vasculature development in camera-type eye;GO:0043010: camera-type eye development;GO:0007601: visual perception;	EPAS1;PDGFB;PDGFRA;RPGRIP1L;
Proteolysis:	9/263 vs. 330/16218	0.121	0.1452	GO:0008237: metallopeptidase activity;GO:0061733: peptide-lysine-N-acetyltransferase activity;GO:0004222: metalloendopeptidase activity;GO:0004866: endopeptidase inhibitor activity;GO:0004252: serine-type endopeptidase activity;GO:0004521: endoribonuclease activity;	ADAM22;MMP9;OMA1;PAMR1;PRSS12;LACTB2;C3;STAMBPL1;ESCO1;
